# Supplementary material for: Opposite action of R2R3-MYBs from different subgroups on key genes of the shikimate and monolignol pathways in spruce
Source: J Exp Bot. 2013 Dec 14;65(2):495–508. doi: 10.1093/jxb/ert398 (PMC3904711; doi:10.1093/jxb/ert398)
Supplement: Supplementary Data [file supp_ert398_jexbot105460_file001.xlsx]

## Sheet: Table S1
Table S1 Cross-comparison between 9K microarray expression data obtained from wild type (WT) versus PtMYB1, PtMYB8 and PtMYB14 overexpressers (OE) in white spruce.
(a) After Bomal et al. (2008);
(b) After Bedon et al. (2010);
(c) Expression data with M (Log2 ratio ) ≥ |0.50| and P value < 0.01 (FDR of 1%) were quoted 1;
(PN) Probe Number from 1 to 70 are common to PtMYB1, PtMYB8, and PtMYB14OE (70 sequences); probe Number from 71 to 125 are only common to PtMYB1, and PtMYB8OE (55 sequences);
probe Number from 126 to 151 are only common to PtMYB1, and PtMYB14OE (26 sequences); probe Number from 152 to 263 are only common to PtMYB8, and PtMYB14OE (112 sequences); TR: transgene probe.
	PtMYB1OE vs WT (a)				PtMYB8OE vs WT (a)				PtMYB14OE vs WT (b)				EST ID	cDNA model
EST array ID	M	P val	(c)	PN	M	P val	(c)	PN	M	P val	(c)	PN	GenBank	GCAT 3.3	GenBank
MN5255573	-1.69773	5.46385e-07	1	1	-3.04078	1.85266e-09	1	1	1.139	8.46131e-06	1	1	CO482841	GQ0195_M16	BT102510
MN5251845	-1.22141	7.75362e-05	1	2	-1.33971	0.000437633	1	2	1.84858	1.46378e-06	1	2	CO485964	GQ03236_L18	BT111380
MN5256759	-1.19122	1.46096e-06	1	3	-3.30953	1.88198e-08	1	3	-1.06952	9.87642e-05	1	3	CO483279	GQ03819_I08	BT117438
MN5257610	-1.15851	1.28028e-05	1	4	-2.21149	1.07376e-08	1	4	0.722073	0.00382015	1	4	DV989444	GQ0134_O03	BT101976
MN5182631	-1.08972	9.40867e-05	1	5	-2.57686	5.34671e-09	1	5	1.35755	3.15757e-06	1	5	CO477320	GQ0131_M08	BT101848
MN5239233	-1.07328	5.83577e-06	1	6	-1.88194	1.02305e-05	1	6	1.24413	1.90983e-05	1	6	DV982460	GQ01303_A14	BT101381
MN5234886	-0.967752	1.53318e-07	1	7	-1.70702	2.35996e-08	1	7	1.23057	5.65774e-05	1	7	CO484152	GQ0201_K10	BT102849
MN5251221	-0.906322	1.23524e-05	1	8	-1.57947	3.4269e-09	1	8	1.21934	2.24349e-06	1	8	CO485769	GQ0197_M23	No
MN5182475	-0.899149	0.00039838	1	9	-1.59944	0.000155081	1	9	1.69335	1.01626e-06	1	9	CO477258	GQ02772_A06	No
MN5161611	-0.8865	3.6581e-05	1	10	-1.31572	1.77218e-08	1	10	1.17422	6.76727e-06	1	10	CK440289	GQ03614_E10	BT115327
MN5233989	-0.880519	2.45463e-05	1	11	-2.126	2.60392e-07	1	11	1.71747	7.28408e-08	1	11	CO483841	GQ0205_N10	No
MN5163731	-0.856673	5.83577e-06	1	12	-1.12703	2.99894e-08	1	12	0.910773	9.68653e-05	1	12	CK441604	GQ01301_G24	BT101304
MN5158437	-0.831898	1.9542e-05	1	13	-0.604445	0.000373369	1	13	0.753533	0.000384972	1	13	CK442433	GQ0183_A06	BT102361
MN5159816	-0.823943	0.000182765	1	14	-1.73701	1.03367e-08	1	14	1.47497	2.57112e-07	1	14	No	No	No
MN5170050	-0.820257	3.10572e-06	1	15	-1.24016	8.54432e-07	1	15	0.533517	0.000297661	1	15	CK434954	GQ03607_K13	BT115033
MN5255315	-0.811884	8.77292e-06	1	16	-1.66661	5.35356e-08	1	16	0.885411	3.52328e-06	1	16	DV983587	GQ0203_O10	BT102953
MN5240131	-0.787626	1.45912e-06	1	17	-1.01919	1.60029e-06	1	17	1.33735	7.54239e-07	1	17	CO482137	GQ0167_P07	BT102177
MN5236634	-0.783874	0.000484913	1	18	-1.29423	3.86097e-05	1	18	0.559837	0.00248635	1	18	DV986429	GQ0202_H02	BT102888
MN5252787	-0.763599	1.47061e-06	1	19	-1.49114	2.11981e-07	1	19	0.539109	0.00242531	1	19	DV988752	GQ0206_A18	BT103070
MN5164231	-0.750335	0.000365537	1	20	-1.47645	3.47515e-07	1	20	0.701522	0.000804401	1	20	CK439378	GQ03319_O02	BT112709
MN5182283	-0.725566	0.000140422	1	21	-1.87094	1.33363e-08	1	21	0.583988	0.000770777	1	21	CO477187	GQ03503_O12	BT113899
MN5240302	-0.723976	0.000320726	1	22	-2.31148	4.29402e-09	1	22	0.908629	0.000695246	1	22	DV982914	GQ03504_D04	BT113910
MN5236707	-0.708765	5.62768e-06	1	23	-0.877392	6.34359e-07	1	23	0.692736	1.6815e-05	1	23	DV986466	GQ02813_E08	BT104667
MN5239077	-0.698551	3.01506e-05	1	24	-0.551938	0.00205043	1	24	0.620602	0.00790685	1	24	DV982389	GQ0201_C19	BT102822
MN5251452	-0.69161	8.77292e-06	1	25	-1.34876	3.99001e-09	1	25	0.764332	1.37985e-05	1	25	CO485839	GQ02013_B06	BT102734
MN5251308	-0.6899	0.00012941	1	26	-1.38422	1.49874e-05	1	26	0.817652	1.98999e-05	1	26	DV988120	GQ02016_N15	No
MN5182165	-0.689202	0.000274685	1	27	-1.31919	3.52299e-05	1	27	1.26778	3.17323e-08	1	27	CO477145	GQ0133_I20	No
MN5170172	-0.687448	0.000545891	1	28	-1.02119	1.34983e-05	1	28	1.43804	1.1821e-07	1	28	CK444251	GQ03809_E07	BT116913
MN5158698	-0.686144	0.000154312	1	29	-1.50313	2.98864e-05	1	29	1.22899	1.14793e-06	1	29	CK442962	GQ03201_H08	No
MN5236981	-0.647347	3.55174e-05	1	30	-1.72686	1.35317e-07	1	30	0.680686	6.65563e-06	1	30	No	No	No
MN5233525	-0.639804	0.000269357	1	31	-1.12136	1.79296e-07	1	31	1.34696	2.89255e-06	1	31	No	No	No
MN5192026	-0.631951	0.00511608	1	32	0.539421	0.000194542	1	32	1.31095	0.0011426	1	32	CO480963	GQ0195_E17	BT102487
MN5256468	-0.600652	0.00115215	1	33	-0.99087	7.48901e-07	1	33	1.1044	8.60516e-07	1	33	DV984147	GQ0204_N24	BT103013
MN5255941	-0.572203	2.45463e-05	1	34	-0.788401	4.79271e-05	1	34	1.53852	6.24302e-06	1	34	DV983886	GQ01308_C17	BT101584
MN5250508	-0.549299	0.0034421	1	35	-1.70096	5.62604e-07	1	35	0.912884	0.000174364	1	35	No	No	No
MN5165316	-0.547362	0.000162956	1	36	-1.25147	2.35996e-08	1	36	0.555111	6.3834e-05	1	36	CK438923	GQ03406_D09	BT113368
MN5193319	-0.545622	5.27208e-05	1	37	-1.09563	2.35996e-08	1	37	0.801502	0.000300413	1	37	CO478789	GQ03703_P05	BT115660
MN5256029	-0.538822	0.00343393	1	38	-1.32299	6.20492e-07	1	38	1.21289	2.73918e-06	1	38	CO483004	GQ04007_J01	BT118546
MN5255176	-0.528486	0.00187907	1	39	-0.835548	2.13096e-05	1	39	1.31302	5.4452e-06	1	39	CO482704	GQ0196_P07	No
MN5163020	-0.510099	0.00333851	1	40	-1.08768	6.57694e-06	1	40	0.985996	1.17496e-06	1	40	CK440524	GQ03707_B07	BT115833
MN5238832	-0.500698	0.00104587	1	41	-1.19654	7.19834e-07	1	41	1.15359	2.70835e-06	1	41	CO481742	GQ04110_H09	BT119814
MN5176929	0.504569	0.000119203	1	42	1.53415	9.60459e-07	1	42	-0.966564	3.5476e-07	1	42	CK436932	GQ0043_N14	No
MN5258572	0.552749	0.000135499	1	43	0.865166	3.95277e-06	1	43	-0.757501	2.72417e-05	1	43	CO473109	GQ03230_D22	BT110951
MN5256234	0.55528	0.00409414	1	44	-1.0038	0.000252711	1	44	-1.48207	4.95884e-08	1	44	CO483079	GQ03812_F05	BT117075
MN5195487	0.634423	1.00278e-06	1	45	0.590199	9.77812e-07	1	45	-0.522718	3.37536e-06	1	45	CO472806	GQ03711_I20	BT116079
MN5232951	0.702811	0.00406437	1	46	0.639153	0.000999117	1	46	-1.95697	3.04384e-09	1	46	CO483472	GQ03818_E09	BT117383
MN5182064	0.728524	0.000538412	1	47	1.33002	1.97316e-06	1	47	-0.852526	7.06396e-05	1	47	CO477116	GQ0132_F24	BT101881
MN5236775	0.768826	8.47546e-05	1	48	0.953454	1.11702e-06	1	48	-0.502134	0.000126057	1	48	CO484800	GQ03709_D11	BT115945
MN5234843	0.807372	1.1263e-05	1	49	0.623276	0.000153574	1	49	-1.76522	3.67327e-09	1	49	DV985494	GQ03818_K09	BT117395
MN5253271	0.823597	2.96407e-06	1	50	0.839651	4.14263e-06	1	50	-0.605643	0.000406206	1	50	DV988959	GQ02828_N17	BT105813
MN5181925	0.88372	1.28028e-05	1	51	0.627311	0.000609593	1	51	-0.866475	0.000743487	1	51	CO477067	GQ0257_E15	BT103567
MN5241924	0.912998	5.46385e-07	1	52	0.980742	2.43609e-06	1	52	-0.986393	2.65702e-07	1	52	No	No	No
MN5251787	0.931786	9.96951e-08	1	53	0.878689	3.72627e-06	1	53	-0.720824	2.46786e-06	1	53	CO485941	GQ03011_H03	BT106824
MN5160240	0.936318	9.03987e-05	1	54	0.932287	0.000294067	1	54	-0.937591	0.0008448	1	54	CK443727	GQ03517_H18	BT114584
MN5171597	0.954653	2.62751e-07	1	55	1.03599	1.42955e-06	1	55	-1.66205	1.04923e-09	1	55	CK445126	GQ03811_E01	BT117023
MN5259855	0.964551	0.000365644	1	56	0.911108	1.24832e-06	1	56	-1.11705	7.28408e-08	1	56	No	No	No
MN5181845	1.01403	1.05024e-06	1	57	0.622065	1.82224e-05	1	57	-0.954789	6.61733e-06	1	57	CO477039	GQ03705_O04	BT115770
MN5194355	1.05579	9.10602e-08	1	58	-0.528725	0.000171756	1	58	-1.51018	3.37536e-06	1	58	DV971911	GQ0046_C02	BT100811
MN5196571	1.05735	1.71425e-07	1	59	0.510758	0.000172258	1	59	-1.23563	6.93999e-08	1	59	No	No	No
MN5170536	1.08052	3.77158e-05	1	60	1.59646	1.75174e-05	1	60	-1.3347	3.73486e-06	1	60	CK444621	GQ03808_E12	BT116864
MN5255003	1.11303	2.13894e-07	1	61	1.4482	9.74903e-06	1	61	-1.96141	1.05066e-08	1	61	DV983433	GQ03007_K12	BT106671
MN5194345	1.14185	8.93275e-07	1	62	1.49287	2.46517e-06	1	62	-1.53449	2.96086e-08	1	62	No	No	No
MN5244789	1.31901	1.99183e-08	1	63	0.768664	1.69098e-06	1	63	-1.39402	1.05066e-08	1	63	DV977404	GQ04111_G11	BT119867
MN5196227	1.35453	4.1771e-08	1	64	0.617678	0.000203593	1	64	-1.10333	5.40177e-06	1	64	No	No	No
MN5196199	1.37373	4.1771e-08	1	65	0.648923	9.09634e-06	1	65	-1.0674	1.22617e-06	1	65	No	No	No
MN5176766	1.4229	1.14819e-07	1	66	1.22056	8.38467e-07	1	66	-1.58401	1.05066e-08	1	66	CK436526	GQ0166_N10	BT102121
MN5251829	1.45489	2.98206e-07	1	67	1.9307	2.35996e-08	1	67	-1.61957	5.35562e-08	1	67	DV988331	GQ03805_C07	BT116706
MN5177685	1.54049	1.99183e-08	1	68	1.16968	2.49563e-07	1	68	-0.652932	7.14722e-05	1	68	CK437075	GQ03236_G10	BT111350
MN5182742	1.54716	1.99183e-08	1	69	-1.78587	1.85266e-09	1	69	0.960576	1.90983e-05	1	69	No	No	No
MN5177006	1.76811	1.99183e-08	1	70	2.28517	7.76087e-08	1	70	-1.28573	2.01015e-06	1	70	CK435782	GQ03616_M08	BT115442
MN5173128	1.53033	2.06994e-06	1	TR	2.38025	3.29092e-08	1	TR	3.17851	7.28408e-08	1	TR	TRANSGENE	No	No
MN5254623	1.36233	2.32092e-09	1	71	0.916888	8.71363e-07	1	71	-0.288352	0.00348977			DV983268	GQ03711_K15	BT116088
MN5194637	1.3392	8.67669e-05	1	72	1.67516	7.80781e-06	1	72	-0.45128	0.0040971			CO473482	GQ02901_F15	BT106011
MN5171501	1.01647	2.76814e-06	1	73	0.738901	5.01587e-07	1	73	-0.0383222	0.869531			CK445043	GQ0074_L10	BT101233
MN5194280	0.923175	2.38006e-06	1	74	0.751689	1.6388e-05	1	74	-0.174087	0.160617			No	No	No
MN5237660	0.913967	8.09154e-08	1	75	0.640618	3.32654e-06	1	75	-0.328602	0.00320356			DV986968	GQ03606_D22	BT114969
MN5249926	0.909497	7.09882e-07	1	76	0.739106	5.59454e-06	1	76	-0.0605805	0.806898			CO487047	GQ03006_P17	BT106642
MN5159896	0.90336	1.01745e-06	1	77	1.07162	2.541e-06	1	77	-0.282182	0.0252681			CK444028	GQ03312_B13	BT112211
MN5236482	0.871082	3.10572e-06	1	78	0.652474	2.05595e-05	1	78	-0.499914	0.00631955			DV986347	GQ0203_O13	BT102955
MN5196587	0.820743	1.08184e-06	1	79	1.21537	2.99894e-08	1	79	-0.269893	0.0780709			No	No	No
MN5240997	0.795383	0.000115528	1	80	-0.738242	0.00034868	1	80	0.0178943	0.889787			CO474878	GQ0013_K01	BT100413
MN5239859	0.724675	5.83577e-06	1	81	0.571047	0.00018209	1	81	-0.5897	0.0141693			CO482055	GQ02817_G02	BT104987
MN5234103	0.679305	1.36831e-05	1	82	1.10457	8.25426e-06	1	82	-0.313905	0.0065794			DV985118	GQ03418_L13	BT113732
MN5195107	0.639365	0.000542324	1	83	0.566128	3.27802e-05	1	83	-0.35885	0.0028645			CO472995	GQ02809_M24	BT104385
MN5194170	0.626736	0.000283234	1	84	0.664968	3.26954e-06	1	84	-0.180079	0.251397			DV971700	GQ03814_A20	BT117164
MN5195358	0.621811	4.08362e-06	1	85	0.59994	1.76169e-05	1	85	-0.0621107	0.563296			DV972295	GQ03009_P15	BT106765
MN5239588	0.61457	2.29751e-06	1	86	0.921353	5.18499e-07	1	86	-0.450626	0.00149858			CO481970	GQ03715_A06	BT116269
MN5177739	0.592179	0.00619489	1	87	1.12952	3.12674e-07	1	87	-0.432731	0.00443893			CK437121	GQ0044_P08	BT100800
MN5181944	0.591327	0.00184587	1	88	-0.554087	0.00156582	1	88	0.0127023	0.946442			CO477075	GQ04111_O20	BT119895
MN5170669	0.575619	0.00170603	1	89	1.30374	1.72513e-06	1	89	-0.283478	0.149556			CK444777	GQ03321_E13	BT112817
MN5258469	0.571121	8.37096e-05	1	90	1.6918	4.7667e-08	1	90	-0.491429	0.000655046			DV972630	GQ00412_P07	BT100732
MN5235821	0.56733	5.83577e-06	1	91	0.604802	2.3928e-06	1	91	-0.314206	0.00723551			CO484474	GQ04013_E21	BT119010
MN5256121	0.560135	3.88517e-05	1	92	0.83431	4.67011e-06	1	92	-0.417662	0.00092146			DV983979	GQ03412_L08	BT113539
MN5244741	0.55862	0.000126102	1	93	0.545265	3.90447e-05	1	93	-0.361386	0.0100098			CO476265	GQ03118_J01	BT108223
MN5256226	0.500723	1.39913e-05	1	94	0.576137	0.000284826	1	94	0.00973874	0.93175			DV984029	GQ03811_A01	BT117004
MN5256815	-0.506107	0.00421581	1	95	-0.850161	4.43031e-05	1	95	0.321839	0.127214			CO483301	GQ0201_F18	BT102833
MN5157745	-0.514731	0.00496885	1	96	-1.41587	2.49563e-07	1	96	-0.1084	0.692957			No	No	No
MN5257528	-0.525054	0.000728992	1	97	-1.52908	1.85266e-09	1	97	0.174006	0.449462			DV989415	GQ04103_M18	BT119291
MN5177629	-0.52659	0.00203614	1	98	-0.899969	5.23252e-06	1	98	0.255491	0.171579			CK437026	GQ02803_N14	BT103898
MN5256432	-0.5364	0.000475549	1	99	-1.50545	1.52303e-06	1	99	0.0952791	0.430662			CO483161	GQ03112_C04	BT107737
MN5234789	-0.540469	3.98916e-05	1	100	-0.650309	5.88066e-07	1	100	0.335013	0.00578531			CO484114	GQ0205_O01	BT103059
MN5234677	-0.545557	0.000263976	1	101	-1.15704	3.71455e-07	1	101	0.0163189	0.944585			DV985427	GQ03408_P23	BT113451
MN5181750	-0.551143	0.000222299	1	102	-0.830578	5.18699e-07	1	102	0.408233	9.88592e-05			CO477006	GQ0133_N18	BT101941
MN5182650	-0.556875	0.00298336	1	103	-1.87944	1.20457e-07	1	103	0.0246653	0.891669			No	No	No
MN5192796	-0.556884	0.00104587	1	104	-0.924735	1.35317e-07	1	104	0.207011	0.188493			DV979109	GQ03415_G03	BT113625
MN5254610	-0.587949	5.03816e-05	1	105	-0.678835	1.75174e-05	1	105	-0.127678	0.478979			DV983263	GQ04006_M02	BT118475
MN5246419	-0.60157	0.000506345	1	106	-1.4763	1.57065e-05	1	106	0.190275	0.148487			No	No	No
MN5250404	-0.60318	6.25818e-05	1	107	-2.12451	1.85266e-09	1	107	-0.106556	0.56034			DV987731	GQ03811_M10	BT117047
MN5196207	-0.608111	0.000217392	1	108	1.04798	9.06315e-08	1	108	0.178476	0.189301			DV972174	GQ02907_L08	BT106337
MN5237381	-0.685689	0.000308112	1	109	-1.66057	2.77157e-07	1	109	-0.0160068	0.9213			No	No	No
MN5250846	-0.700213	0.000135499	1	110	-1.01959	0.000220326	1	110	0.45022	0.199064			DV987920	GQ0195_D11	BT102482
MN5239383	-0.711182	4.0722e-05	1	111	-1.50218	3.51688e-06	1	111	-0.0563224	0.665747			CO481908	GQ0131_M08	BT101848
MN5235950	-0.717258	2.96407e-06	1	112	-1.50671	6.03408e-07	1	112	-0.409282	0.00405211			DV986077	GQ0203_G23	BT102928
MN5251814	-0.750956	3.34486e-06	1	113	-0.651356	0.00140127	1	113	0.0351564	0.807741			CO485952	GQ01301_B17	BT101275
MN5235414	-0.792573	2.06994e-06	1	114	-1.24024	4.7667e-08	1	114	0.480715	0.00287306			CO484336	GQ03213_K13	BT109912
MN5255308	-0.794531	8.62516e-06	1	115	-1.81194	8.51569e-08	1	115	-0.536474	0.0904308			CO482743	GQ02011_H01	No
MN5196499	-0.802728	0.00746936	1	116	-1.47221	1.60029e-06	1	116	0.269973	0.214219			DV972337	GQ03709_P01	BT115987
MN5253832	-0.824984	4.42567e-06	1	117	-1.93729	6.78224e-06	1	117	-0.198776	0.160213			CO486501	GQ0133_J13	BT101929
MN5181414	-0.826235	8.40422e-06	1	118	-2.15144	1.46796e-07	1	118	0.00890297	0.955865			CO476896	GQ0133_J13	BT101929
MN5232900	-0.842166	3.03341e-06	1	119	-1.91799	6.27231e-07	1	119	0.315994	0.0575869			DV984490	GQ0204_B02	BT102960
MN5192376	-0.853245	3.01506e-05	1	120	-1.03721	1.57065e-05	1	120	0.174723	0.202716			DV978946	GQ03206_F04	BT109244
MN5182703	-0.895691	2.45948e-05	1	121	-1.36133	3.28983e-08	1	121	0.479869	0.00237216			DV978781	GQ0132_E06	BT101876
MN5232943	-0.963964	0.00116586	1	122	-1.2771	2.70071e-05	1	122	0.109426	0.596695			DV984514	GQ0204_F12	BT102979
MN5251934	-1.37356	2.17145e-05	1	123	-2.74233	1.88198e-08	1	123	0.0381967	0.802032			DV988375	GQ03301_I03	BT111630
MN5237708	-1.42158	4.62519e-06	1	124	-1.20078	0.000489459	1	124	-0.342649	0.0345094			No	No	No
MN5250897	-1.86604	9.03046e-07	1	125	-2.87219	1.70603e-08	1	125	0.479259	0.108047			DV987940	GQ02010_M07	BT102670
MN5171443	1.45633	4.1771e-08	1	126	0.477281	0.00346232			-0.715617	0.000216562	1	126	CK444964	GQ03516_G04	BT114532
MN5195919	1.26073	5.15856e-07	1	127	0.3028	0.00394189			-1.31372	9.3179e-08	1	127	No	No	No
MN5252997	0.926908	4.1771e-08	1	128	0.249001	0.0024144			-0.975974	6.76727e-06	1	128	DV988844	GQ03814_N11	BT117195
MN5177752	0.924681	2.76814e-06	1	129	0.177852	0.109961			-0.870954	6.86061e-07	1	129	CK437131	GQ03009_M04	BT106749
MN5255786	0.864108	3.5873e-05	1	130	0.0689585	0.551192			-1.74161	3.33932e-09	1	130	DV983806	GQ03223_D08	No
MN5170496	0.848093	3.31791e-06	1	131	0.300358	0.00183707			-0.878194	5.30954e-06	1	131	CK444540	GQ04007_P08	BT118582
MN5254526	0.834452	3.01806e-06	1	132	0.416218	0.000879719			-0.845257	1.01723e-06	1	132	DV983218	GQ03320_I12	BT112759
MN5240239	0.801308	6.79214e-06	1	133	-0.0837341	0.33432			-0.585758	0.00664988	1	133	DV982890	GQ03126_B12	BT108728
MN5192929	0.769538	1.30525e-06	1	134	0.362683	0.0106371			-0.577575	0.000987583	1	134	No	No	No
MN5234972	0.753104	2.36633e-06	1	135	0.0575293	0.596222			-0.574777	7.24676e-05	1	135	CO484192	GQ0202_C05	BT102875
MN5252815	0.75033	0.000484913	1	136	0.123882	0.406376			-1.16624	9.63268e-06	1	136	DV988767	GQ03807_K17	BT116842
MN5194650	0.705152	6.0652e-06	1	137	0.448105	0.000188201			-1.10675	2.42288e-06	1	137	No	No	No
MN5176576	0.688214	5.83577e-06	1	138	0.415018	3.71877e-05			-0.755171	7.29184e-06	1	138	CK436145	GQ02901_N21	BT106042
MN5249843	0.675794	4.7127e-05	1	139	0.35456	0.000569926			-1.19655	2.42703e-06	1	139	DV989938	GQ03803_H04	BT116621
MN5160260	0.645951	0.000115281	1	140	0.199123	0.0580386			-0.670404	0.000102557	1	140	No	No	No
MN5193562	0.615702	1.82101e-05	1	141	-0.123518	0.0568875			-0.656252	9.21521e-07	1	141	CO478880	GQ0172_G20	BT102247
MN5190544	0.595549	0.00262535	1	142	0.328177	0.0556108			-1.28281	4.84588e-10	1	142	CO480552	GQ03806_F17	BT116767
MN5158398	0.559963	3.3216e-06	1	143	0.035273	0.782673			-0.608314	2.2506e-05	1	143	CK442291	GQ03101_C18	BT106956
MN5163982	0.559479	0.000172118	1	144	-0.175214	0.0216239			-0.654328	2.72417e-05	1	144	CK438771	GQ03309_B07	BT112033
MN5195534	0.557984	0.000316561	1	145	-0.129608	0.251068			0.595006	2.00918e-05	1	145	DV971426	GQ02810_F11	BT104435
MN5158496	0.553315	1.1263e-05	1	146	-0.229548	0.0085547			-0.517503	0.00014792	1	146	CK442521	GQ03309_B07	BT112033
MN5239014	0.536983	0.00254512	1	147	0.449388	0.00160461			-0.893928	2.42703e-06	1	147	DV982364	GQ03308_O19	BT112025
MN5168994	0.511636	0.00358357	1	148	-0.0873697	0.296844			-0.79965	3.78214e-06	1	148	CK435166	GQ03310_B11	BT112105
MN5255979	0.501623	0.000484714	1	149	-0.144627	0.111302			-0.89651	6.70025e-05	1	149	DV983904	GQ02511_E10	BT103373
MN5260258	-0.537206	8.37096e-05	1	150	0.0040686	0.966662			0.775974	0.00264232	1	150	DV974804	GQ00411_P24	BT100713
MN5234630	-0.698354	0.00139246	1	151	-0.0493103	0.86267			1.95956	1.37084e-08	1	151	DV985401	GQ03902_B01	BT117517
MN5168884	0.330165	0.00347749			1.70166	5.35356e-08	1	152	-1.22075	1.26371e-06	1	152	CK434999	GQ03001_A22	BT106407
MN5170670	0.356738	0.00207008			1.67649	6.42463e-09	1	153	-0.770912	5.30202e-05	1	153	CK444778	GQ03117_E09	BT108133
MN5170364	0.141875	0.390317			1.52089	4.7667e-08	1	154	-1.02036	6.17128e-07	1	154	CK444379	GQ0071_M01	BT101186
MN5239440	0.294052	0.00917856			1.3941	1.90704e-07	1	155	-0.946376	2.65702e-07	1	155	DV982553	GQ03104_D05	BT107199
MN5243162	0.380653	0.000170218			1.25069	2.90693e-07	1	156	-0.771318	0.00253391	1	156	DV976534	GQ03125_J12	BT108702
MN5177189	0.409787	0.00127645			1.23849	3.29968e-07	1	157	-1.41235	9.46549e-09	1	157	CK436086	GQ03816_I06	BT117288
MN5159012	-0.369099	0.00918122			1.22975	2.77666e-06	1	158	0.838326	0.000300782	1	158	CK442348	GQ03228_B12	BT110796
MN5246145	-0.0591386	0.611152			1.22837	7.12392e-07	1	159	-0.874677	5.41953e-07	1	159	DV978131	GQ03107_I11	BT107440
MN5195552	0.476762	0.00115215			1.21545	6.47017e-07	1	160	-1.0896	9.41456e-09	1	160	CO473049	GQ0045_E18	No
MN5249014	0.219687	0.0380616			1.18105	3.63761e-06	1	161	-0.548843	0.00050058	1	161	DV989732	GQ03317_K18	BT112571
MN5158259	-0.18818	0.0923111			1.09872	4.08741e-07	1	162	0.531434	0.000773054	1	162	CK442084	GQ02906_E16	BT106269
MN5158547	0.359194	0.0408733			0.958555	5.29912e-06	1	163	-1.20653	6.76727e-06	1	163	CK442689	GQ0013_I11	No
MN5254963	0.328342	0.0133077			0.945989	0.00011452	1	164	-1.40211	6.65563e-06	1	164	CO482620	GQ03817_A17	BT117314
MN5191868	0.462375	0.000115528			0.928639	9.85653e-07	1	165	-1.22958	3.38552e-07	1	165	DV980973	GQ03808_K21	BT116887
MN5159570	0.500404	0.0131059			0.838217	0.000120252	1	166	-1.12939	2.15182e-06	1	166	CK443447	GQ03235_J20	BT111297
MN5195277	-0.0724982	0.681121			0.821685	2.37041e-05	1	167	0.89865	6.02162e-05	1	167	CO473006	GQ03228_B12	BT110796
MN5235391	0.381353	0.0183908			0.811007	0.000358823	1	168	-0.779511	6.02162e-05	1	168	DV985783	GQ03107_G17	BT107432
MN5191392	0.235643	0.00203614			0.723547	8.20505e-06	1	169	-0.610699	6.78314e-06	1	169	DV980821	GQ0167_E12	BT102142
MN5256143	0.276863	0.0133077			0.708865	2.45117e-05	1	170	-0.500887	0.00217102	1	170	CO483043	GQ0198_A05	BT102613
MN5256703	0.385401	0.0032563			0.704327	0.000137226	1	171	-1.05957	8.07035e-07	1	171	DV984261	GQ03517_E12	BT114575
MN5240119	-0.131217	0.206558			0.691642	6.82193e-06	1	172	0.565879	7.67934e-05	1	172	CO482132	GQ02828_C13	BT105767
MN5233277	-0.220114	0.0406127			0.67841	3.24677e-06	1	173	1.11585	6.29877e-06	1	173	DV984684	GQ03503_O24	BT113900
MN5195425	0.462047	0.000269527			0.678205	0.000584597	1	174	-0.585035	2.96125e-05	1	174	DV972324	GQ02904_G11	BT106173
MN5250305	0.24705	0.136829			0.668932	6.79983e-06	1	175	-1.00808	1.01626e-06	1	175	CO485554	GQ02014_K10	BT102766
MN5195027	-0.354897	0.0133077			0.602416	7.94764e-05	1	176	0.624624	0.000519108	1	176	DV972036	GQ03101_E13	BT106964
MN5192419	0.387757	0.00127482			0.601978	0.000228763	1	177	1.25269	1.48509e-07	1	177	DV978966	GQ0171_L04	No
MN5192157	0.202057	0.0221545			0.582618	5.75646e-06	1	178	-0.528961	0.00151105	1	178	CO478397	GQ02802_K10	BT103819
MN5190958	0.211427	0.0318364			0.541981	1.7286e-05	1	179	-0.641305	0.000223218	1	179	DV980672	GQ03005_A21	BT106564
MN5175221	0.141058	0.240858			0.50536	0.000149663	1	180	0.568664	0.00081184	1	180	CK437352	GQ02905_A02	No
MN5192048	0.0411278	0.784754			-0.501112	0.000101512	1	181	0.684732	6.76134e-05	1	181	DV978814	GQ0173_J04	BT102262
MN5252534	-0.354763	0.00698221			-0.504281	1.63827e-05	1	182	0.816479	5.07858e-05	1	182	CO486158	GQ02015_P08	BT102791
MN5164012	-0.242666	0.00863786			-0.511999	0.00720811	1	183	0.892261	3.07798e-05	1	183	CK439232	GQ03712_E01	BT116123
MN5171482	-0.147559	0.0294659			-0.516055	9.99752e-05	1	184	-0.82852	1.41911e-05	1	184	CK444998	GQ03211_C23	BT109660
MN5181502	-0.170252	0.0828711			-0.519288	2.03569e-05	1	185	0.501083	0.00807577	1	185	CO476922	GQ03303_N21	BT111805
MN5255410	0.137336	0.515529			-0.522699	5.09243e-05	1	186	-0.542316	0.00103297	1	186	No	No	No
MN5257651	-0.203274	0.0922662			-0.528115	0.00111302	1	187	1.04359	2.25388e-05	1	187	CO486719	GQ0209_J02	No
MN5235638	-0.0701865	0.648476			-0.535822	2.56122e-05	1	188	-0.812696	0.000922631	1	188	CO484410	GQ0203_N12	BT102951
MN5234552	-0.190981	0.0281443			-0.537621	0.00113235	1	189	0.614981	4.89892e-06	1	189	DV985358	GQ02802_E18	BT103795
MN5170995	-0.214336	0.0204858			-0.546712	2.65012e-05	1	190	0.595396	0.000395433	1	190	CK445159	GQ03405_M16	BT113354
MN5238716	-0.167519	0.199922			-0.5471	0.000123643	1	191	0.841384	0.000289485	1	191	DV987527	GQ03220_G16	BT110353
MN5239920	-0.313844	0.0581069			-0.54954	5.75486e-05	1	192	0.775472	2.45741e-06	1	192	DV982751	GQ0206_L05	BT103104
MN5164520	-0.066973	0.379836			-0.54955	0.00025848	1	193	0.669611	2.17162e-05	1	193	CK438659	GQ03006_D16	BT106604
MN5174632	-0.06797	0.492726			-0.55242	5.45417e-06	1	194	0.546246	0.00074437	1	194	CK438491	GQ03519_E01	BT114678
MN5251754	-0.0124165	0.932575			-0.553354	0.000280564	1	195	0.858956	6.90592e-05	1	195	CO485931	GQ04104_D12	BT119330
MN5241609	-0.275315	0.024599			-0.55792	6.50118e-06	1	196	1.00261	2.76332e-07	1	196	CO475239	GQ03804_B11	BT116659
MN5175310	-0.19744	0.0203644			-0.562016	5.96101e-06	1	197	0.734515	8.10663e-05	1	197	CK437496	GQ04112_N08	BT119940
MN5182667	-0.085169	0.356978			-0.569284	0.000255798	1	198	0.975517	1.05066e-08	1	198	CO477335	GQ0131_M22	BT101851
MN5169119	-0.0141938	0.883772			-0.574386	0.00207346	1	199	0.603009	7.67934e-05	1	199	CK434366	GQ0062_I04	BT100992
MN5256462	-0.0907516	0.320439			-0.577532	3.28679e-05	1	200	1.04145	1.69051e-07	1	200	CO483175	GQ03213_D13	BT109874
MN5252992	-0.121471	0.13566			-0.585435	4.66207e-05	1	201	0.67065	2.34434e-05	1	201	CO486270	GQ03321_N20	BT112859
MN5181693	-0.249241	0.0022514			-0.593816	0.000486324	1	202	1.02634	1.1188e-06	1	202	No	No	No
MN5181317	-0.00539098	0.95247			-0.610817	3.96093e-05	1	203	0.698473	0.00274632	1	203	CO476857	GQ0049_C16	BT100889
MN5232825	-0.287382	0.00194939			-0.620677	1.02305e-05	1	204	0.562339	0.00074437	1	204	DV984460	GQ04105_K15	BT119437
MN5182377	-0.163485	0.365433			-0.627254	0.000221763	1	205	2.16322	3.67893e-08	1	205	CO477216	GQ0132_A16	BT101865
MN5233258	-0.123835	0.306748			-0.629313	3.32399e-05	1	206	0.820807	0.00139975	1	206	CO483580	GQ03806_B06	BT116755
MN5254732	-0.29978	0.00947372			-0.63538	6.50118e-06	1	207	0.592271	0.00855909	1	207	CO482524	GQ03503_I06	BT113875
MN5252456	-0.442112	0.000268373			-0.63542	7.04132e-05	1	208	0.646874	1.1188e-06	1	208	CO486138	GQ02012_K21	BT102726
MN5260384	-0.133807	0.0861377			-0.651305	0.000603333	1	209	0.764582	4.0808e-05	1	209	DV974924	GQ04012_A24	BT118933
MN5239343	-0.201629	0.273823			-0.669573	0.000133273	1	210	1.79695	2.53446e-07	1	210	No	No	No
MN5192343	-0.197336	0.0755993			-0.669885	0.000239896	1	211	0.640328	8.4678e-05	1	211	CO478457	GQ03613_H06	BT115285
MN5233156	0.27202	0.0177278			-0.677399	4.57206e-06	1	212	0.627171	5.4452e-06	1	212	DV984622	GQ03711_A01	BT116044
MN5250652	0.0160002	0.928747			-0.710303	0.000217163	1	213	0.601828	6.36642e-05	1	213	DV987841	GQ02904_E11	BT106165
MN5242914	-0.263854	0.00188192			-0.74302	0.000191121	1	214	-0.840144	4.60021e-06	1	214	DV976407	GQ03218_O22	BT110263
MN5254026	-0.0298552	0.845771			-0.75306	1.52303e-06	1	215	-0.5583	0.00720173	1	215	CO482260	GQ03402_C01	BT113232
MN5181577	-0.0454776	0.655782			-0.758701	5.1751e-06	1	216	0.760085	1.41911e-05	1	216	CO476950	GQ0209_O21	BT103253
MN5177764	-0.400917	0.0133228			-0.777608	0.001816	1	217	1.50043	1.04923e-09	1	217	CK437140	GQ03012_O05	BT106888
MN5255980	-0.089733	0.521066			-0.788085	0.000339102	1	218	1.16668	1.52354e-07	1	218	CO482989	GQ03917_L22	BT117936
MN5163979	-0.372166	0.00810826			-0.792848	0.000879326	1	219	0.542165	0.000180868	1	219	CK438769	GQ03325_L22	No
MN5177396	-0.346618	0.000119203			-0.795717	1.71472e-07	1	220	0.512726	0.000334836	1	220	CK436502	GQ02905_A21	BT106211
MN5193599	0.0246363	0.908857			-0.799471	1.70319e-06	1	221	0.561005	0.000371253	1	221	DV971725	GQ03708_B21	BT115892
MN5256426	0.372632	0.0507496			-0.802949	3.7321e-05	1	222	1.58713	6.81142e-07	1	222	No	No	No
MN5233203	-0.495322	0.000145926			-0.820341	4.43031e-05	1	223	1.48189	1.54782e-05	1	223	CO483564	GQ03323_J19	BT112973
MN5235002	-0.444488	0.000170218			-0.858655	1.14796e-07	1	224	0.823581	0.000116009	1	224	CO484203	GQ03302_M23	BT111726
MN5161489	-0.417471	0.00437459			-0.864889	2.00521e-08	1	225	0.645143	0.000162579	1	225	CK440014	GQ03812_G05	BT117079
MN5196748	-0.378385	0.00356987			-0.874188	1.88823e-07	1	226	0.501752	9.0593e-05	1	226	DV972455	GQ02821_M22	BT105387
MN5253353	-0.191931	0.117741			-0.87443	2.01826e-05	1	227	0.744063	5.52711e-06	1	227	No	No	No
MN5260082	-0.0885248	0.51552			-0.922884	4.7667e-08	1	228	0.585234	1.5888e-05	1	228	DV974728	GQ03709_L23	BT115978
MN5174002	-0.343389	0.00169327			-0.92593	1.18806e-06	1	229	0.572934	0.00145677	1	229	CK438130	GQ03503_J08	BT113880
MN5232972	-0.392506	0.0595346			-0.944734	5.83916e-06	1	230	1.09398	2.17162e-05	1	230	DV984530	GQ0207_M01	BT103172
MN5256149	-0.052938	0.923899			-0.96648	0.00131207	1	231	1.80187	1.26109e-05	1	231	CO483047	GQ0198_D11	BT102621
MN5192012	-0.178361	0.232065			-0.987688	0.000445975	1	232	1.94037	6.14425e-09	1	232	CO480897	GQ03113_E11	BT107833
MN5235051	-0.230176	0.023119			-1.00599	2.73642e-07	1	233	1.10229	3.78214e-06	1	233	DV985599	GQ03819_J09	BT117442
MN5162840	-0.386583	0.000937301			-1.00956	2.69465e-06	1	234	0.634531	1.01723e-06	1	234	CK441336	GQ0026_G09	BT100581
MN5254888	-0.475987	4.25393e-05			-1.01258	5.66446e-08	1	235	0.908492	2.72417e-05	1	235	CO482587	GQ0196_L12	BT102566
MN5171113	-0.233302	0.00190362			-1.02245	7.11241e-07	1	236	1.15695	8.57706e-08	1	236	CK444552	GQ0167_O21	BT102176
MN5237514	-0.316275	0.0446175			-1.02368	4.35027e-05	1	237	1.5654	8.55815e-05	1	237	DV986895	GQ0207_E09	BT103144
MN5233396	-0.427438	0.000397678			-1.02803	6.17901e-07	1	238	0.54635	0.0097923	1	238	DV984746	GQ0205_I08	BT103042
MN5161865	0.0512856	0.651038			-1.07827	2.79981e-07	1	239	1.14178	1.21691e-05	1	239	CK440706	GQ0132_A04	BT101863
MN5255491	-0.264671	0.0249161			-1.09178	6.74062e-08	1	240	0.806803	2.53446e-07	1	240	No	No	No
MN5182341	-0.0443103	0.776209			-1.09826	1.88162e-07	1	241	1.20052	3.34588e-06	1	241	CO477205	GQ0132_A04	BT101863
MN5252599	-0.175185	0.109853			-1.10055	5.29733e-06	1	242	0.905472	2.53693e-06	1	242	CO486174	GQ03508_P12	BT114142
MN5240102	0.0690263	0.669301			-1.11411	9.66283e-05	1	243	-0.878034	2.87443e-05	1	243	CO482125	GQ03409_L11	BT113468
MN5238027	-0.242246	0.0100622			-1.18079	8.86601e-08	1	244	0.710353	1.71652e-06	1	244	DV987148	GQ03904_J15	BT117594
MN5256968	-0.280462	0.0181034			-1.20835	3.37874e-08	1	245	0.553512	0.00460367	1	245	DV984385	GQ0198_E04	BT102623
MN5254771	-0.323517	0.000311716			-1.21404	0.000194551	1	246	1.14073	2.42288e-06	1	246	CO482538	GQ03714_M12	BT116258
MN5234759	-0.129256	0.242726			-1.2161	2.56373e-08	1	247	0.542534	0.00944572	1	247	No	No	No
MN5173656	-0.141693	0.254396			-1.22222	4.2092e-06	1	248	0.54604	0.00980902	1	248	CK438298	GQ03501_N03	BT113810
MN5250987	-0.0827188	0.593515			-1.2492	3.19467e-08	1	249	0.518552	0.00013865	1	249	DV987984	GQ02818_G19	BT105094
MN5181672	-0.462575	0.00116558			-1.26581	6.82888e-07	1	250	0.565528	0.00010042	1	250	No	No	No
MN5182285	-0.177037	0.195293			-1.3355	9.44859e-07	1	251	0.61988	0.000190363	1	251	CO477188	GQ0133_K20	BT101934
MN5165392	-0.19041	0.389235			-1.34187	1.32077e-06	1	252	0.6301	3.78214e-06	1	252	CK438995	GQ03803_N12	BT116643
MN5250478	-0.489826	1.58276e-05			-1.35402	1.31548e-06	1	253	0.809941	6.79371e-05	1	253	DV987752	GQ03607_C14	BT115009
MN5173202	-0.0150745	0.933307			-1.37399	2.46517e-06	1	254	1.32556	7.36711e-06	1	254	DV970370	GQ0082_C07	BT101251
MN5196458	-0.299451	0.00437459			-1.40987	1.18709e-05	1	255	-0.681828	0.0038078	1	255	DV971101	GQ03118_P07	BT108252
MN5181335	-0.340277	0.0425527			-1.41063	5.45417e-06	1	256	1.12235	0.00227498	1	256	DV978338	GQ03237_C22	BT111402
MN5244153	0.227493	0.178621			-1.47749	3.04836e-05	1	257	0.790845	0.000216377	1	257	DV977064	GQ03906_F18	BT117649
MN5234490	-0.294013	0.0235408			-1.48428	1.28533e-08	1	258	0.597192	3.18671e-05	1	258	CO484006	GQ03606_D04	BT114965
MN5243032	-0.250262	0.0500685			-1.52342	7.7637e-08	1	259	0.915427	6.69476e-08	1	259	DV976467	GQ03715_D02	BT116277
MN5181285	-0.126847	0.663048			-1.55024	1.59624e-06	1	260	1.12712	2.73918e-06	1	260	DV978325	GQ0134_I08	No
MN5251191	-0.240469	0.37734			-1.67471	9.22263e-07	1	261	1.7601	4.00202e-09	1	261	DV988069	GQ04013_A18	BT118989
MN5194095	-0.420564	0.162694			-2.73324	1.62828e-07	1	262	1.2841	1.91129e-07	1	262	DV970748	GQ04008_H17	BT118645
MN5254253	-0.239237	0.334102			-2.84064	6.02019e-09	1	263	-1.29203	0.000593753	1	263	DV983097	GQ0206_M06	BT103110
MN5158135	-0.533253	0.00944434	1		-0.373914	0.00153957			-0.795797	0.0111419			CK441936	GQ03233_J05	BT111157
MN5158256	1.03275	4.1771e-08	1		0.371468	0.00121531			-0.10571	0.423035			CK442082	GQ03712_C02	BT116118
MN5158554	0.688924	3.5873e-05	1		-0.0936845	0.162537			-0.416342	0.00547306			CK442695	GQ03229_K11	BT110906
MN5158682	0.552659	0.000190911	1		0.189905	0.0986647			-0.200653	0.195562			CK442953	GQ0176_G23	No
MN5159341	0.657601	5.83577e-06	1		0.188824	0.0467152			0.0332894	0.786869			DV970185	GQ0014_K13	BT100443
MN5159498	0.520239	3.58121e-05	1		0.0339246	0.751831			0.275654	0.0498056			CK443263	GQ03105_E17	BT107282
MN5161858	0.650378	0.000233014	1		-0.14493	0.175052			-0.290035	0.00645716			CK440701	GQ03301_B12	BT111596
MN5162544	0.539233	2.17145e-05	1		-0.064835	0.363618			-0.455651	0.000109282			CK440845	GQ03406_N15	BT113390
MN5163923	0.529773	2.29751e-06	1		0.0691943	0.393896			-0.27148	0.0405608			CK438718	GQ02804_G04	BT103936
MN5164995	0.503701	0.000140422	1		-0.126889	0.106932			-0.280502	0.0672332			CK439221	GQ03310_F13	BT112122
MN5170106	0.523171	0.000143581	1		0.121905	0.141796			-0.283569	0.0273405			CK444209	GQ0071_B07	BT101174
MN5170392	0.793054	2.96407e-06	1		0.32359	0.0116882			0.275708	0.0668412			CK444396	GQ02812_M03	BT104629
MN5171347	-0.639031	0.000484913	1		0.186831	0.0909927			0.367265	0.0603737			CK444828	GQ03206_D15	BT109235
MN5175212	-0.517098	0.00376966	1		-0.424751	0.00361332			-0.450579	0.0393411			CK437336	GQ03710_M12	BT116032
MN5176157	0.576626	8.83173e-05	1		-0.0171299	0.883898			-0.102612	0.444332			CK437761	GQ03901_A21	BT117465
MN5176778	0.523364	3.67299e-06	1		0.0372738	0.658291			-0.494119	0.000457792			CK436538	GQ03101_C18	BT106956
MN5177328	0.594373	0.000121186	1		0.44708	0.000690525			0.047186	0.666744			CK436414	GQ03919_P11	BT117995
MN5181530	0.628621	0.00101821	1		0.356976	0.0017739			-0.0959783	0.501958			CO476933	GQ03919_F17	BT117977
MN5181969	0.659037	8.62516e-06	1		0.0461235	0.551884			-0.342119	0.0662198			DV978556	GQ03318_C17	BT112598
MN5190518	-0.54987	0.0032851	1		-0.46551	7.4233e-05			0.0439655	0.752271			DV980516	GQ03309_O02	BT112092
MN5191121	0.780016	7.62822e-06	1		0.291277	0.0343677			-0.134865	0.465883			CO480697	GQ03307_B07	BT111895
MN5191282	0.608731	0.0062243	1		-0.0669772	0.669393			0.677973	0.0113666			DV980779	GQ03511_H09	BT114260
MN5193940	0.553048	0.00116748	1		-0.0242498	0.785033			-0.169293	0.257925			DV970692	WS0076_J15	No
MN5194680	0.932099	5.40746e-06	1		-0.0961851	0.186808			-0.300035	0.0428557			No	No	No
MN5194831	0.614426	0.000140422	1		0.431106	0.000234471			-0.461443	0.00256978			CO474384	GQ03203_L06	BT109013
MN5195116	0.555868	9.91538e-05	1		0.256454	0.0247717			-0.417386	0.0248356			CO473000	GQ03007_J22	BT106669
MN5196300	0.700892	9.64906e-06	1		0.0827625	0.520445			-0.378625	0.00255104			DV971336	GQ0195_N02	BT102514
MN5197001	0.639793	2.71224e-06	1		0.0420757	0.610576			-0.237756	0.0426354			DV971514	GQ02905_K04	BT106233
MN5207639	0.884016	4.62519e-06	1		0.459558	0.000956426			0.0968324	0.655122			No	No	No
MN5232251	0.500396	0.000606593	1		0.0732874	0.550044			0.167167	0.514616			DV989561	GQ03311_N13	BT112200
MN5233394	0.658091	3.01806e-06	1		0.0813038	0.30834			-0.342903	0.00616608			CO483620	GQ0205_I06	No
MN5236203	0.533055	0.00101424	1		-0.36512	0.000706324			-0.495103	0.0315757			CO484602	GQ0205_E21	BT103032
MN5239594	0.681561	1.94055e-05	1		-0.30748	0.0179626			-0.137967	0.200163			CO481973	GQ03010_B18	BT106769
MN5240110	0.694586	4.62519e-06	1		-0.219157	0.0219934			-0.408127	0.00164619			DV982830	GQ0259_M14	BT103632
MN5241779	0.508525	1.39913e-05	1		-0.0649975	0.403164			-0.149246	0.175175			CO475294	GQ03308_O08	BT112023
MN5243393	0.871303	5.83577e-06	1		-0.0740809	0.294623			-0.483843	0.00262281			DV976659	GQ03102_D11	BT107053
MN5244246	0.665372	3.26114e-06	1		0.291918	0.0132145			-0.275588	0.103797			CO476095	GQ04007_I21	BT118544
MN5244596	0.566085	6.95201e-06	1		-0.0438216	0.547785			-0.203316	0.0750449			CO476219	GQ03813_M07	BT117145
MN5244638	0.543576	0.000122431	1		-0.217557	0.0666027			-0.277255	0.0368426			CO476233	GQ03219_B16	BT110279
MN5246101	0.643839	1.55266e-05	1		-0.125653	0.0953718			-0.314567	0.00450479			DV978114	GQ03909_I02	BT117736
MN5250504	0.533042	0.000193601	1		0.349536	0.00400387			-0.33825	0.028011			DV987759	GQ03203_L06	BT109013
MN5252361	0.590138	2.29794e-05	1		0.0498436	0.516376			-0.339583	0.054047			No	No	No
MN5252863	-0.571218	0.00107316	1		-0.221617	0.116843			-0.294134	0.0202511			No	No	No
MN5253404	0.520535	0.000108124	1		0.17469	0.0539177			-0.187039	0.228235			DV989015	GQ03208_I03	BT109445
MN5253584	-0.516081	0.00347609	1		-0.578825	0.0149303			0.191085	0.156464			CO486424	GQ02015_F24	BT102777
MN5255299	0.782806	0.00230315	1		0.304659	0.00298958			-0.0487349	0.611673			CO482737	GQ03004_G22	BT106538
MN5255488	0.504927	0.00134368	1		-0.417671	0.00808588			-0.226261	0.0583402			DV983666	GQ0197_O05	BT102608
MN5256938	0.623734	8.81339e-07	1		0.155526	0.0365089			0.139573	0.225337			DV984372	GQ03326_F11	BT113149
MN5258602	0.569805	7.92129e-06	1		0.146086	0.0746767			-0.179076	0.0757407			DV972687	GQ02808_H12	BT104279
MN5259433	0.610597	5.83577e-06	1		-0.0061041	0.9406			0.0871019	0.790222			CO473666	GQ00410_D11	No
MN5157728	-0.0177292	0.944716			-1.40999	3.96971e-07	1		0.176677	0.394365			CK442269	GQ03719_F24	BT116478
MN5157754	0.0287103	0.799437			-0.520199	3.14172e-05	1		0.0411676	0.805116			CK442305	GQ0085_M12	BT101266
MN5157910	0.0123355	0.974086			-1.00973	2.38103e-05	1		0.301101	0.349479			CK442720	GQ03718_B23	BT116402
MN5158045	0.313469	0.0201902			-0.728473	0.000450605	1		-0.51226	0.0221833			CK441868	GQ03105_F19	BT107289
MN5158210	0.365022	0.00407954			0.616755	2.5135e-05	1		-0.113447	0.448212			CK442056	GQ03617_H21	BT115473
MN5158312	-0.385061	0.000591501			-0.544082	0.000203482	1		0.31003	0.0236114			CK442204	GQ03210_E02	BT109584
MN5158489	0.0813426	0.35228			-0.507495	0.0021913	1		-0.224306	0.213957			No	No	No
MN5158669	0.109371	0.354984			-0.829377	4.04298e-07	1		-0.19977	0.138526			CK442940	GQ03812_A04	No
MN5158671	0.157274	0.209239			-0.558164	1.85232e-05	1		0.246056	0.0395858			CK442942	GQ03320_C14	BT112729
MN5158776	-0.0137742	0.920693			-0.540581	1.33788e-05	1		0.0972021	0.283468			CK443097	GQ02821_L05	BT105383
MN5158781	0.114708	0.193581			-0.604826	2.11373e-06	1		-0.0438331	0.800165			CK443101	GQ02808_M21	BT104307
MN5158832	-0.0572038	0.799437			-0.709053	0.000489459	1		-0.0272116	0.912121			CK443251	GQ04011_B15	BT118859
MN5158926	0.0463558	0.876399			-0.770862	0.000604272	1		-0.015883	0.929463			CK443472	GQ03712_M04	BT116155
MN5158954	-0.155495	0.0756736			-0.512646	2.38463e-05	1		0.429077	5.96526e-05			CK443529	GQ03231_N16	BT111048
MN5159085	-0.178854	0.0201388			-1.42653	3.4269e-09	1		0.441041	0.0150304			CK442419	GQ0013_F22	BT100398
MN5159128	-0.208257	0.0272415			-0.622622	1.03792e-05	1		0.238034	0.140083			CK442596	GQ03226_C15	BT110685
MN5159260	-0.476586	0.000174705			-0.775105	7.08597e-05	1		-0.131885	0.328786			CK442862	GQ03404_L10	BT113311
MN5159451	-0.481239	0.00533895			-0.711855	8.61241e-05	1		-0.112462	0.406444			CK443167	GQ03302_N20	BT111730
MN5159462	0.473237	0.00151666			0.964437	3.80561e-06	1		-0.316422	0.0169337			CK443183	GQ03801_G12	BT116530
MN5159497	0.0640374	0.545501			-0.532398	1.51315e-05	1		-0.199298	0.232062			CK443262	GQ02818_L13	BT105111
MN5159536	0.166362	0.105578			0.666296	6.32132e-06	1		0.0148219	0.894476			CK443399	GQ03318_O19	BT112649
MN5159543	0.12498	0.193581			1.12832	6.43505e-07	1		-0.0660029	0.463994			CK443406	GQ03239_L13	BT111578
MN5159559	-0.100975	0.339663			-0.765056	0.00186079	1		-0.0960448	0.369799			CK443419	GQ03404_G02	BT113304
MN5159596	0.0165529	0.965984			-1.16446	1.03902e-05	1		-0.146785	0.339575			CK443502	GQ03712_M04	BT116155
MN5159757	0.0244144	0.924992			-0.572399	3.04012e-06	1		0.0789921	0.551863			CK443827	GQ03326_E01	BT113142
MN5159938	-0.135465	0.120061			-0.67218	3.97402e-05	1		-0.0129913	0.893124			CK444113	GQ0195_L07	BT102507
MN5160052	-0.0330347	0.837632			-0.635484	0.000649135	1		0.3152	0.0107287			CK443291	GQ0015_G06	BT100470
MN5160164	0.249145	0.00893795			0.885072	0.000168576	1		-0.307578	0.0221833			DV970215	GQ04013_C17	BT118997
MN5160192	0.182408	0.0252467			0.74263	0.000111398	1		0.310479	0.00143307			CK443607	GQ03919_H24	BT117982
MN5160221	-0.0821373	0.477813			-0.558516	9.36185e-06	1		0.252378	0.0346652			CK443702	GQ03108_D21	BT107490
MN5160292	0.262762	0.00920352			0.577601	0.000124555	1		-0.248384	0.0186162			CK443776	GQ03302_E19	BT111695
MN5160368	-0.553813	0.0106501			-1.54615	3.20839e-08	1		0.415252	0.0356422			CK443913	GQ02908_A20	BT106359
MN5160464	0.0547588	0.72444			-0.612828	0.000491393	1		-0.0276119	0.898561			CK444056	GQ03116_J02	BT108075
MN5160634	0.0669448	0.62345			0.584575	0.00102784	1		0.201369	0.0646005			CK439718	GQ03409_M13	BT113471
MN5160743	0.024409	0.879481			-0.564767	6.50118e-06	1		-0.720826	0.0122522			CK439830	GQ03504_K09	No
MN5160835	-0.191488	0.101773			-0.518621	2.65012e-05	1		0.118432	0.398117			CK440020	GQ03715_E15	BT116282
MN5161288	0.00603755	0.965116			-0.558512	5.93117e-06	1		0.163141	0.23607			CK439712	GQ03226_P12	BT110722
MN5161480	0.104473	0.263111			0.543684	0.000460896	1		0.243969	0.0615524			CK440001	GQ03238_N01	BT111516
MN5161546	-0.468432	0.000937301			-1.15667	1.20457e-07	1		0.468765	0.00667413			No	No	No
MN5161679	-0.0934262	0.818552			-0.97452	0.00144699	1		-0.0259911	0.951928			CK440359	GQ03716_J16	BT116333
MN5161686	-0.12478	0.274688			-0.611536	0.000108277	1		0.892029	0.0301865			No	No	No
MN5162536	0.392341	0.00153251			0.523076	0.00178442	1		-0.333811	0.0506205			CK440833	GQ03313_K23	BT112346
MN5162550	0.192484	0.0871347			-0.625915	1.85232e-05	1		0.196024	0.0771097			CK440850	GQ02817_B11	BT104964
MN5162824	-0.18729	0.0334727			-0.587567	0.000161986	1		0.288991	0.0037479			CK441308	GQ0026_E17	BT100576
MN5162862	0.0350364	0.830156			0.940175	2.0959e-06	1		-0.0465161	0.843675			CK441352	GQ03210_E05	BT109585
MN5162908	0.026301	0.838122			-0.597904	1.20237e-05	1		-0.0635184	0.560652			CK441417	GQ03010_M21	BT106798
MN5162916	-0.351801	0.00039838			-0.515235	0.000314652	1		0.511394	0.0162007			CK441426	GQ04007_A19	BT118504
MN5163000	-0.332295	0.282169			-2.18152	8.35006e-07	1		0.711148	0.157856			CK440512	GQ03705_E21	BT115735
MN5163051	-0.291383	0.0333561			-2.12934	1.63827e-05	1		-0.00174752	0.994148			No	No	No
MN5163099	0.187494	0.299266			-1.16155	2.99894e-08	1		0.266107	0.118648			CK440619	GQ03308_I20	BT111991
MN5163304	0.14368	0.269787			0.765785	2.08607e-05	1		0.170412	0.431372			No	No	No
MN5163369	-0.0677277	0.616071			-0.561851	0.000167532	1		0.0171725	0.939181			CK441155	GQ03719_N11	BT116498
MN5163535	0.385661	0.000181155			0.650864	1.52303e-06	1		-0.480513	0.000260536			CK441402	GQ03005_F06	BT106577
MN5163561	0.0124762	0.894805			-0.517348	0.00322265	1		0.071312	0.474888			CK441413	GQ03010_J15	BT106787
MN5163790	-0.277818	0.339462			-1.9734	6.58624e-08	1		0.420684	0.198799			No	No	No
MN5163898	-0.0212613	0.897865			-0.707525	1.85548e-05	1		-0.220259	0.199516			CK441804	GQ02821_N07	BT105388
MN5163970	0.345352	0.0542148			-0.777581	6.44212e-07	1		-0.314997	0.0208214			CK438762	GQ02817_N22	BT105038
MN5164016	0.0430495	0.767042			-0.654496	0.000864167	1		-0.0212024	0.899507			CK439235	GQ03221_N12	BT110437
MN5164035	0.0756649	0.479565			-0.514907	0.00131207	1		-0.0983476	0.49098			CK439248	GQ04101_M15	BT119135
MN5164059	0.00901484	0.938311			-0.610451	0.000123506	1		0.0102279	0.925903			CK439264	GQ03708_O10	BT115921
MN5164210	-0.131912	0.102241			0.584891	3.18205e-05	1		0.32956	0.0214438			CK439362	GQ03609_K13	BT115113
MN5164253	-0.188376	0.151024			-2.71545	2.93445e-09	1		-0.095917	0.701316			CK439392	GQ03807_K02	BT116840
MN5164518	-0.243713	0.0101515			-0.672602	7.60196e-05	1		-0.27602	0.162432			CK438653	GQ0065_O06	BT101053
MN5164692	-0.307563	0.00711781			-0.838557	2.14194e-08	1		0.111526	0.397572			CK438905	GQ03917_C17	BT117918
MN5164698	-0.318991	0.0189262			-0.802374	0.00144992	1		0.518069	0.0137769			CK438910	GQ03616_J10	BT115434
MN5164711	0.0996775	0.323071			-0.625366	4.17395e-06	1		-0.130313	0.302499			CK438961	GQ03108_M05	BT107530
MN5164921	-0.271028	0.00726107			-0.673699	6.87088e-06	1		0.499486	0.000941298			CK439164	GQ02010_D12	No
MN5164958	-0.0819997	0.833805			-0.860581	2.79305e-05	1		-0.405443	0.133265			CK439193	GQ03717_F18	BT116368
MN5164996	0.297978	0.00274315			-0.779863	5.45417e-06	1		-0.438131	0.0128519			CK439222	GQ03223_N06	BT110577
MN5165007	-0.0750354	0.566703			-0.888962	2.35996e-08	1		-0.0556744	0.612726			CK439480	GQ04002_J24	BT118119
MN5165024	-0.0450346	0.672943			-0.775037	3.15849e-07	1		-0.032509	0.839964			No	No	No
MN5165055	0.0750241	0.345507			-0.671436	0.000373596	1		-0.0709934	0.59246			CK439513	GQ04111_F05	BT119863
MN5165091	0.0636319	0.700085			-0.786889	3.30399e-05	1		-0.0746348	0.692589			CK439561	GQ03712_E22	BT116127
MN5165093	-0.0685562	0.661211			-0.840058	5.7389e-06	1		0.180952	0.110126			CK439564	GQ0035_E12	BT100653
MN5165150	0.0116817	0.931366			-0.756287	4.9596e-06	1		-0.38597	0.0815577			CK438626	GQ03619_O16	BT115522
MN5165163	-0.762239	0.0253033			-1.75129	9.58258e-08	1		-0.0786367	0.9095			CK438639	GQ0035_B07	BT100648
MN5165216	0.00531516	0.956964			-0.504342	4.56651e-05	1		0.0605435	0.678449			CK438791	GQ0035_J17	BT100658
MN5165386	-0.093971	0.796395			-1.21629	0.00017789	1		0.104852	0.780076			CK438985	GQ04001_G08	BT118031
MN5168555	-0.191041	0.0341363			-0.506278	0.000302868	1		-0.096144	0.406192			CK434436	GQ03319_A23	BT112654
MN5168767	-0.00132566	0.991637			0.824187	4.75346e-06	1		-0.247476	0.056264			CK434760	GQ03911_H24	BT117761
MN5168797	0.0185186	0.898366			0.667769	2.46517e-06	1		-0.0775993	0.414828			CK434783	GQ02908_B15	BT106361
MN5168876	-0.343451	0.00739359			-1.81468	2.35996e-08	1		0.278636	0.0107128			CK434988	GQ03715_J22	BT116299
MN5168913	0.106143	0.203876			-0.5244	6.14965e-06	1		-0.0347228	0.772944			CK435076	GQ04110_D22	BT119800
MN5169007	0.185797	0.0782901			0.648405	0.000116011	1		-0.291336	0.0221987			CK435503	GQ03703_K19	BT115646
MN5169080	-0.190772	0.0305921			-0.523239	1.64538e-05	1		0.192926	0.082899			CK434342	GQ02825_I15	BT105636
MN5169086	0.0622612	0.594849			-0.878626	2.43991e-05	1		-0.187284	0.105294			CK434346	GQ03301_N10	BT111653
MN5169143	-0.314973	0.0118453			-0.622295	3.52829e-06	1		0.342199	0.0583402			CK434385	GQ03303_I18	BT111781
MN5169149	0.223645	0.00406475			0.621169	7.58455e-06	1		0.123119	0.139642			CK434389	GQ03209_A13	BT109485
MN5169449	0.0355786	0.725612			-0.716593	3.26954e-06	1		0.179674	0.0434608			CK434827	GQ03908_E19	No
MN5169469	-0.403474	0.000881904			-0.626176	5.18499e-07	1		0.391834	0.00129441			CK434851	GQ03207_D05	BT109328
MN5169892	-0.13272	0.171076			-0.524083	4.18812e-05	1		-0.355954	0.0272023			CK435402	GQ03705_A05	BT115719
MN5170026	-0.0841236	0.338757			-0.528517	0.00104094	1		-0.143121	0.184689			CK434899	GQ03416_E07	BT113652
MN5170135	0.0164386	0.915275			-0.654216	2.5171e-05	1		-0.135757	0.71456			CK444230	GQ0071_C12	No
MN5170281	-0.0720255	0.668912			-0.548716	0.000374077	1		0.116551	0.465113			CK444321	GQ02825_B06	BT105617
MN5170445	-0.447568	0.00848002			0.579566	0.000627023	1		0.240515	0.13082			CK444507	GQ02904_O17	BT106203
MN5170479	-0.101239	0.23774			0.718793	3.68111e-05	1		0.0475587	0.711481			CK444529	GQ0072_A20	BT101191
MN5170598	-0.154864	0.153767			1.43065	3.04715e-08	1		-0.359141	0.00154584			CK444674	GQ03012_G23	BT106861
MN5170677	0.481024	0.00013835			0.837694	9.86652e-07	1		-0.490892	0.000100673			CK444783	GQ02904_A20	BT106155
MN5170742	0.225778	0.0185842			0.873094	1.53911e-05	1		-0.253664	0.178777			CK444898	GQ03117_C15	BT108123
MN5170784	-0.31302	0.00138232			1.75093	2.87447e-08	1		0.0867698	0.71456			CK444923	GQ03010_J23	BT106789
MN5170883	0.032633	0.855822			1.64657	3.04715e-08	1		-0.0403064	0.723126			CK445031	GQ03220_K17	BT110360
MN5171029	0.498681	0.0342969			-0.940766	5.41604e-06	1		0.326097	0.107887			CK444420	GQ03302_I04	BT111710
MN5171110	-0.303786	0.0174077			0.946595	6.31295e-06	1		-0.109701	0.413178			CK444550	GQ0046_J03	BT100827
MN5171195	-0.0517674	0.640657			0.794208	0.000145695	1		0.0202126	0.886371			CK444626	GQ02824_J01	BT105569
MN5171308	-0.114882	0.131862			0.785519	5.34886e-05	1		-0.108883	0.428108			No	No	No
MN5171322	0.165256	0.048421			0.641854	1.17863e-05	1		-0.296782	0.000249974			CK444809	GQ03315_G21	BT112450
MN5171345	-0.217133	0.0500489			-0.579623	2.5171e-05	1		0.310591	0.0160817			CK444826	GQ03505_B11	BT113945
MN5172805	-0.403009	0.0025789			-1.17758	9.60459e-07	1		0.237207	0.503933			CK438164	GQ0082_B18	BT101250
MN5173049	-0.0150329	0.909576			-0.870368	4.67011e-06	1		0.291926	0.0115707			CK437945	GQ0082_L22	BT101257
MN5173356	0.0369147	0.807755			-0.595429	1.47359e-05	1		-0.160129	0.11602			CK438101	GQ03107_F18	BT107425
MN5174213	-0.0242736	0.792135			1.15703	2.08128e-06	1		0.186125	0.135049			CK438263	GQ0068_C09	BT101122
MN5175175	-0.220609	0.00496885			-0.934921	4.25736e-07	1		0.124735	0.28516			CK437275	GQ04003_A03	BT118150
MN5175261	0.0267089	0.845117			0.65108	4.60768e-05	1		0.321452	0.00947588			CK437424	GQ04105_B09	BT119397
MN5175268	-0.243908	0.0834652			1.02254	1.13219e-06	1		0.225156	0.415883			CK437432	GQ03810_K09	BT116976
MN5175275	-0.10901	0.210191			-0.855391	2.5171e-05	1		0.174122	0.246705			DV970639	GQ03806_I20	BT116779
MN5175369	-0.109495	0.545041			0.587114	0.00187909	1		-0.430786	0.0578175			CK437539	GQ03903_J09	No
MN5175413	-0.167559	0.135116			-0.683441	3.84182e-05	1		0.444928	0.000222248			CK437633	GQ03112_G13	BT107759
MN5175438	-0.0187562	0.938225			-0.963126	0.000885836	1		0.347811	0.114818			No	No	No
MN5175493	-0.240509	0.0217378			-0.844789	1.79727e-06	1		0.443583	0.000356158			CK437719	GQ04101_P14	BT119150
MN5175505	0.176693	0.0712061			1.38277	5.08679e-08	1		-0.411268	3.42736e-05			CK437768	GQ03013_D24	BT106901
MN5175638	0.132669	0.278862			-0.975675	0.000133021	1		-0.23467	0.204662			CK435578	GQ0041_H19	BT100742
MN5176093	0.147636	0.189644			0.519441	0.000284213	1		-0.115263	0.459751			CK437668	GQ0042_N18	BT100763
MN5176129	-0.0136424	0.939651			-0.578594	0.00216583	1		0.253706	0.0807665			CK437743	GQ04105_A17	BT119395
MN5176354	-0.225066	0.0756231			1.2778	4.23278e-08	1		0.165344	0.374436			CK435672	GQ02818_O19	BT105130
MN5176494	0.241484	0.0305451			0.5001	0.000486324	1		0.0345958	0.766348			CK435944	GQ03419_P07	BT113770
MN5176637	-0.314056	0.00332082			-0.633368	6.09747e-06	1		0.317297	0.0068684			CK436330	GQ03114_B08	BT107895
MN5176643	-0.248976	0.0271839			1.0419	1.11702e-06	1		0.241267	0.369647			CK436341	GQ03810_K09	BT116976
MN5176691	-0.205954	0.0790002			-0.540323	0.000179502	1		0.110147	0.509261			CK436383	GQ03112_N05	BT107795
MN5176708	-0.0406425	0.62967			-0.520743	0.000262697	1		-0.0919013	0.517852			CK436448	GQ04003_O02	No
MN5177160	-0.145391	0.114707			-0.746429	2.63193e-06	1		0.122884	0.362715			CK436047	GQ03231_H10	BT111024
MN5177206	0.124536	0.25305			-0.530146	5.58473e-06	1		0.0913843	0.375502			CK436239	GQ02818_P23	BT105134
MN5177377	0.0282578	0.750023			0.632253	5.56431e-05	1		-0.0684982	0.51982			CK436468	GQ03308_F02	BT111968
MN5177565	0.243575	0.103175			0.598522	3.65999e-05	1		-0.410442	0.0784467			CK436898	GQ03102_K05	BT107089
MN5177570	-0.0719135	0.602285			0.629126	0.000443736	1		-0.544677	0.137928			CK436907	GQ03514_B06	BT114407
MN5177575	0.157653	0.0506844			0.609248	2.3927e-06	1		-0.283028	0.0196525			CK436914	GQ03119_D07	BT108267
MN5177668	0.244942	0.0735583			0.685935	2.2936e-05	1		-0.277922	0.00599979			CK437061	GQ03005_I16	BT106584
MN5177686	-0.101598	0.2369			1.74503	3.32904e-07	1		-0.109273	0.333158			CK437076	GQ03005_N15	BT106593
MN5177800	0.0789144	0.340107			1.27778	8.74623e-06	1		-0.329196	0.00569891			CK437181	GQ02901_G13	BT106016
MN5177903	-0.0446383	0.638672			0.702821	8.60864e-06	1		0.219001	0.0584833			CK437347	GQ03607_F01	BT115013
MN5177923	0.128487	0.261511			1.2936	2.9544e-08	1		-0.0917886	0.412916			CK437383	GQ04006_A02	BT118401
MN5177994	-0.0446539	0.842681			-0.929277	0.000226783	1		0.0476532	0.797925			CK437483	GQ04008_O09	BT118672
MN5178043	0.010054	0.936988			-0.536593	0.000212877	1		-0.245222	0.0473735			CK436588	GQ02830_D16	BT105928
MN5181343	-0.273537	0.00910711			-1.02162	0.000244232	1		0.10158	0.219311			DV978340	GQ0132_G14	BT101885
MN5181371	-0.391768	0.00114648			-1.06952	7.04974e-09	1		0.450042	0.0168783			CO476882	GQ03405_M18	BT113355
MN5181416	-0.153357	0.0946022			-0.523502	0.000478417	1		0.420759	0.0352839			CO476897	GQ0133_J15	BT101930
MN5181523	0.152487	0.168295			-0.65434	2.72603e-06	1		0.415961	0.00782272			CO476929	GQ0066_E01	BT101066
MN5181524	-0.0522055	0.660782			-0.700157	0.000210758	1		0.455355	0.000198075			CO476930	GQ03412_P20	BT113556
MN5181555	-0.381547	0.0064762			-1.02521	3.32673e-05	1		0.21178	0.280037			CO476944	GQ03206_K20	BT109278
MN5181569	-0.147552	0.320774			-0.677734	1.92344e-06	1		0.374017	0.000906243			DV978415	GQ03012_N24	BT106887
MN5181599	-0.195444	0.123707			0.585386	0.00153459	1		0.250708	0.237199			CO476958	GQ0131_J15	BT101841
MN5181628	-0.0216507	0.868274			-0.669167	9.18371e-06	1		-0.208928	0.204583			DV978441	GQ03207_P05	BT109397
MN5181684	-0.160898	0.055237			-0.944383	0.00012474	1		0.0616485	0.562032			DV978453	GQ0132_B10	BT101867
MN5181744	-0.0209684	0.84633			0.506702	0.000344151	1		-0.169097	0.135049			CO477003	GQ03237_I10	BT111420
MN5181748	-0.252489	0.014002			-0.548326	2.77666e-06	1		0.245456	0.082899			DV978471	GQ04102_M06	BT119215
MN5181753	-0.294447	0.0901034			-0.965439	0.000460896	1		0.461014	0.00387846			DV978473	GQ0131_L02	BT101844
MN5181916	-0.00757316	0.974379			0.751977	0.000227262	1		0.516216	0.0387452			CO477063	GQ04104_M04	BT119368
MN5181917	-0.0249004	0.835481			0.814052	5.28133e-05	1		-0.363828	0.000780648			No	No	No
MN5181972	0.162639	0.198402			-1.09132	1.32077e-06	1		0.312324	0.029123			DV978558	GQ0205_K03	BT103046
MN5182073	0.00543333	0.969919			-0.521689	3.19331e-05	1		0.0138589	0.960028			DV978589	GQ0068_K03	BT101137
MN5182088	-0.0908397	0.451299			0.649267	4.82075e-05	1		0.152216	0.318919			CO477127	GQ03105_E13	BT107281
MN5182274	0.18654	0.290633			-0.646654	0.00016466	1		0.0281691	0.866942			No	No	No
MN5182319	-0.0870529	0.608188			0.977235	5.18499e-07	1		-0.0197078	0.952443			DV978664	GQ03210_E05	BT109585
MN5182357	0.49517	0.00274669			-1.04147	3.95319e-05	1		-0.0401206	0.843059			CO477213	GQ03319_J14	BT112692
MN5182360	-0.165307	0.0463119			-0.585578	0.00011452	1		0.326561	0.00346087			DV978674	GQ0134_N03	BT101969
MN5182379	0.00278394	0.976186			0.690318	0.000492612	1		0.136536	0.544308			CO477218	GQ0132_A18	No
MN5182382	-0.089866	0.647118			-0.924435	6.41886e-05	1		0.779143	0.0110461			CO477219	GQ0133_M02	BT101939
MN5182657	-0.325412	0.0140595			-0.809365	3.26954e-06	1		-0.0266146	0.908326			DV978766	GQ03126_K20	BT108759
MN5182675	-0.280521	0.0121579			-0.80149	3.94034e-06	1		0.079761	0.633043			CO477338	GQ03323_P12	BT112992
MN5182745	-0.284177	0.00781273			-0.980853	2.60392e-07	1		0.122101	0.624237			No	No	No
MN5182765	0.067161	0.518162			-0.560294	5.58812e-05	1		0.106331	0.387667			No	No	No
MN5182790	-0.217544	0.00506202			-0.717068	2.55729e-05	1		0.371497	0.000669908			DV978807	GQ04006_I24	BT118452
MN5190598	-0.212915	0.163374			-0.739303	4.88059e-06	1		0.144294	0.652508			DV980549	GQ02820_G13	BT105272
MN5190883	-0.0886117	0.346308			1.20005	1.37833e-05	1		-0.294657	0.0251641			CO480639	GQ03008_L07	BT106709
MN5190923	-0.124486	0.0934698			0.686469	5.83916e-06	1		-0.205039	0.0352834			CO480648	GQ02807_J18	BT104205
MN5190937	-0.0196211	0.883542			-0.749555	1.1193e-05	1		0.278481	0.10321			DV980667	GQ03116_E12	BT108048
MN5191579	-0.153558	0.123473			1.97308	3.4269e-09	1		0.0915237	0.503029			CO480797	GQ03109_G04	BT107566
MN5191767	-0.202906	0.0119988			-0.527161	3.30399e-05	1		0.455939	0.00162331			CO480842	GQ0168_M24	BT102219
MN5191781	-0.00406052	0.976026			0.595134	0.000610876	1		0.233307	0.0739997			DV980947	GQ03217_G17	BT110169
MN5191820	-0.175627	0.25933			-0.668578	3.67587e-05	1		0.259998	0.224693			CO480853	GQ0164_H11	BT102038
MN5192231	-0.0201253	0.876399			1.00656	1.05532e-07	1		-0.416702	0.00535282			CO478421	GQ03319_C03	BT112660
MN5192278	-0.259381	0.0302407			1.13942	1.64538e-05	1		-0.172415	0.39311			CO478436	GQ02820_P08	BT105330
MN5192293	0.0489586	0.585844			-0.516794	8.61241e-05	1		0.399382	0.027086			CO478441	GQ02815_G17	BT104819
MN5192421	-0.333585	0.000169034			-0.68666	2.87425e-06	1		0.114521	0.299446			DV978967	GQ04008_H07	BT118642
MN5192531	-0.0377514	0.744708			0.608474	2.25946e-05	1		-0.202984	0.0633445			CO478521	GQ03805_N12	BT116739
MN5192694	-0.249719	0.128139			-0.560567	0.000291197	1		0.369241	0.000880242			CO478571	GQ02754_F03	No
MN5192738	-0.00230889	0.986108			0.718892	0.000838448	1		0.00650192	0.960346			DV979084	GQ0171_E24	No
MN5192741	0.153844	0.113723			-0.718451	5.67959e-05	1		-0.0175971	0.952353			DV979086	GQ04012_K23	BT118966
MN5192795	-0.155117	0.507249			-0.955084	2.46171e-06	1		-0.0278477	0.891197			CO478609	GQ04003_G08	BT118189
MN5192851	-0.171859	0.0743945			-0.57585	8.54402e-06	1		0.380018	0.00156696			DV979128	GQ03012_I08	BT106867
MN5192969	-0.0456644	0.637716			-0.633485	2.46517e-06	1		0.0169929	0.914424			DV979178	GQ03109_O19	BT107593
MN5193277	-0.287013	0.0283237			-1.65889	1.11686e-07	1		-0.163914	0.19296			DV979290	GQ03321_J16	BT112836
MN5193426	-0.445842	0.000784545			-0.872342	2.03478e-05	1		0.000100432	0.999159			CO478829	GQ0172_P06	No
MN5193460	-0.104909	0.370685			0.956648	8.4699e-06	1		-0.409919	0.0902255			CO478845	GQ027111_F06	No
MN5193556	-0.351205	0.0265363			-1.7875	7.53079e-09	1		-0.211212	0.0272354			CO478877	GQ03409_F12	BT113458
MN5193631	-0.250787	0.129404			0.913295	3.15626e-06	1		0.0746666	0.605927			DV970552	GQ03116_N15	BT108096
MN5193650	-0.0922349	0.392621			-0.685517	0.000373369	1		0.233481	0.079178			DV971733	GQ03806_G12	BT116771
MN5193667	-0.197397	0.0712061			0.754965	2.46517e-06	1		0.0560236	0.672189			CO474652	GQ04108_B14	BT119635
MN5193674	-0.3151	0.000259542			-0.704587	4.20713e-06	1		0.121247	0.331833			DV971736	GQ0047_P17	BT100872
MN5193725	-0.189378	0.0494808			0.591638	0.000107785	1		-0.236859	0.141307			CO474508	GQ02801_N15	BT103768
MN5193755	0.0570772	0.483674			-0.591176	3.74375e-06	1		0.379189	0.0288851			No	No	No
MN5193756	-0.246474	0.000651684			-0.644563	2.9178e-07	1		0.140711	0.352676			No	No	No
MN5193800	0.253446	0.00137962			0.898087	4.67011e-06	1		-0.385648	0.000260005			CO474394	GQ02817_C11	BT104967
MN5193884	0.117115	0.259274			-0.859084	9.17606e-06	1		0.0619318	0.593687			CO474203	GQ0046_N15	BT100838
MN5193916	0.0778556	0.330822			0.766783	0.000168701	1		0.0973209	0.362715			CO474586	GQ03116_G03	BT108060
MN5194031	0.247295	0.0728013			-0.773124	6.32132e-06	1		0.373695	0.000222248			No	No	No
MN5194051	-0.446172	0.0077407			0.545809	0.000168576	1		0.111826	0.513063			No	No	No
MN5194127	0.204488	0.047196			0.913282	2.35769e-06	1		-0.179738	0.0463296			DV971839	GQ02830_I01	BT105961
MN5194187	-0.449518	0.00481835			1.13741	5.75309e-08	1		0.117594	0.640423			CO474525	GQ03007_C13	BT106649
MN5194240	-0.134195	0.27385			0.929464	7.19834e-07	1		-0.29527	0.05343			CO473775	GQ0047_J07	BT100860
MN5194281	-0.128791	0.337246			-0.568625	0.000120492	1		0.474382	0.000424788			No	No	No
MN5194411	0.0954882	0.220017			-0.751712	1.51719e-05	1		-0.272518	0.0783734			No	No	No
MN5194454	-0.180768	0.166503			0.950648	1.1722e-05	1		0.0549992	0.718089			No	No	No
MN5194494	-0.354725	0.00664681			-0.763623	1.57849e-05	1		0.468274	0.000176929			DV971955	GQ04105_K15	BT119437
MN5194510	0.146664	0.296339			0.792331	0.000212877	1		-0.460293	5.6013e-05			No	No	No
MN5194641	-0.225612	0.211705			-0.748174	1.83952e-05	1		-0.0577539	0.751188			No	No	No
MN5194828	-0.0678479	0.579564			0.617966	6.35267e-05	1		-0.31352	0.00980472			CO474383	GQ03114_K16	BT107937
MN5194948	-0.0882293	0.426164			0.807331	0.000104884	1		-0.0162254	0.904764			No	No	No
MN5194979	-0.0397173	0.741484			-0.814408	5.62604e-07	1		0.268496	0.0784467			No	No	No
MN5195086	-0.0271703	0.824105			-0.518979	0.000162776	1		0.146641	0.417058			CO472988	GQ03911_J21	BT117766
MN5195141	0.164751	0.0952023			0.746508	6.2742e-06	1		-0.194846	0.126379			CO474321	GQ03009_H06	BT106733
MN5195152	-0.0158604	0.897865			0.503535	0.00353154	1		-0.194223	0.200274			CO474314	GQ0045_A07	No
MN5195335	-0.233309	0.0125854			1.8277	2.99894e-08	1		0.355335	0.126299			DV972286	GQ03803_L08	BT116636
MN5195625	0.0479758	0.632277			0.805779	0.000273908	1		-0.171392	0.192613			DV971162	GQ03112_H13	BT107763
MN5195739	-0.0917416	0.260741			0.751634	1.87143e-05	1		0.115908	0.337592			DV972467	GQ03007_C09	BT106648
MN5195767	-0.0722456	0.545041			0.82368	3.32904e-07	1		0.0638965	0.728592			DV972482	GQ03912_H23	No
MN5195794	0.0801662	0.487152			0.605729	1.09712e-05	1		-0.164636	0.0520511			DV971215	GQ03814_P23	BT117208
MN5195803	0.153391	0.0522511			1.63081	4.59039e-08	1		-0.347442	0.00535282			CO474199	GQ0049_M14	BT100903
MN5195907	-0.341502	0.00926394			-0.967696	2.35996e-08	1		0.495188	0.000123463			No	No	No
MN5196082	0.343619	0.00199959			0.67124	1.69098e-06	1		-0.191855	0.180424			DV972058	GQ03107_C04	BT107403
MN5196168	0.373287	0.00137962			1.0878	7.11241e-07	1		-0.415676	0.000601334			CO474006	GQ03718_G13	BT116421
MN5196298	-0.216644	0.0342324			-0.693896	4.25748e-06	1		0.499239	0.000490901			CO472936	GQ03712_C18	BT116119
MN5196327	0.0495077	0.807219			-0.604895	0.000769357	1		0.0477506	0.820239			CO473873	GQ03817_I15	BT117343
MN5196341	-0.0657962	0.476102			0.6954	1.49874e-05	1		-0.203125	0.0711642			DV971066	GQ03119_K11	BT108297
MN5196464	-0.130377	0.123267			-0.605553	1.27299e-06	1		0.13243	0.137638			CO473779	GQ03214_B13	BT109946
MN5196524	-0.461507	0.00125547			-0.617251	0.000150335	1		0.336091	0.0169337			No	No	No
MN5196574	0.0511415	0.53396			-0.580019	4.06871e-06	1		0.12187	0.248603			No	No	No
MN5196635	-0.0130198	0.941102			-0.670702	0.00101059	1		0.309093	0.0834651			DV971446	GQ04006_I18	BT118449
MN5196828	0.200014	0.057463			0.617232	0.000441095	1		0.161055	0.521936			No	No	No
MN5196866	0.249855	0.00847771			-0.635654	0.000908719	1		-0.0031028	0.98727			No	No	No
MN5196922	-0.239171	0.00143391			0.706878	1.09712e-05	1		0.143503	0.206847			DV972533	GQ03013_O24	BT106938
MN5207547	-0.0544471	0.888916			1.34542	1.07779e-06	1		0.378313	0.0447613			CO473271	GQ03803_O08	BT116648
MN5207692	0.0837283	0.480798			0.5974	0.00184291	1		-0.118717	0.387333			CO473305	GQ03126_O11	BT108777
MN5232156	-0.061918	0.597895			-0.530969	3.59117e-05	1		0.53973	0.0141396			DV989544	GQ03006_P14	BT106641
MN5232397	0.157706	0.101844			0.518883	0.000920623	1		0.0928043	0.615711			No	No	No
MN5232830	0.00331003	0.980334			0.523716	0.000103443	1		-0.166048	0.204331			CO483419	GQ03008_M09	BT106713
MN5232835	-0.0343653	0.813634			-0.560559	0.000313371	1		0.160664	0.517704			CO483421	GQ04005_M06	BT118378
MN5232837	-0.154022	0.171862			0.932606	2.35656e-06	1		0.0427329	0.660359			CO483422	GQ00411_E18	BT100691
MN5232968	-0.0983416	0.265285			-0.732811	1.30788e-05	1		0.35059	0.00397123			DV984527	GQ03112_G13	BT107759
MN5232979	-0.274462	0.0132711			-0.609204	7.86402e-05	1		0.412497	0.0165156			CO483484	GQ0206_L14	BT103107
MN5233135	-0.338543	0.00292495			-0.86729	1.82164e-05	1		0.153904	0.23607			DV984613	GQ0203_K18	BT102941
MN5233456	-0.0119114	0.915044			1.09447	4.7769e-06	1		-0.241065	0.0726606			DV984776	GQ0046_G08	BT100818
MN5233580	0.198087	0.410485			-0.691793	1.02564e-05	1		-0.475856	0.00902842			No	No	No
MN5233687	-0.217934	0.0133077			-0.565174	0.000472015	1		0.393045	0.00301591			CO483729	GQ0207_O20	BT103185
MN5233798	-0.0197025	0.912219			-0.539091	5.16414e-05	1		-0.0437352	0.767377			CO483769	GQ0206_M07	BT103111
MN5233886	-0.239859	0.0355249			-0.54957	1.60029e-06	1		0.0512809	0.696985			CO483798	GQ04010_C17	BT118781
MN5233983	-0.274144	0.0122838			-1.2416	7.02516e-06	1		0.413178	0.0787946			DV985055	GQ03613_F15	BT115282
MN5234303	-0.344402	0.00169424			-0.82667	8.35006e-07	1		0.305221	0.0126093			CO483943	GQ0201_C03	BT102819
MN5234310	0.152699	0.102128			-1.11897	1.94344e-06	1		0.323837	0.0151848			CO483949	GQ03806_L21	BT116788
MN5234512	-0.00337253	0.979407			0.991651	4.08741e-07	1		-0.234545	0.0232482			CO484013	GQ03601_I12	BT114750
MN5234625	0.0759077	0.402108			1.71949	4.7667e-08	1		-0.392987	0.0224787			DV985398	GQ03109_A05	BT107549
MN5234686	-0.0379836	0.739436			-0.805022	1.30745e-06	1		-0.0353676	0.730273			CO484067	GQ03207_H04	BT109348
MN5234874	0.0812879	0.264188			-0.65605	4.45678e-06	1		0.196156	0.0554098			DV985511	GQ02908_D01	BT106363
MN5234888	-0.34205	0.000405269			-0.941051	0.000121529	1		-0.121873	0.39487			DV985516	GQ0201_K11	BT102850
MN5234977	0.440917	8.89534e-05			0.585662	0.000133021	1		-0.0369273	0.844137			DV985552	GQ03006_F24	BT106610
MN5235125	-0.367134	0.000322383			-0.6807	1.36082e-05	1		0.187091	0.164221			DV985641	GQ0205_K23	No
MN5235201	-0.29944	0.00205587			-0.957839	3.15626e-06	1		0.0466315	0.661676			DV985682	GQ03401_M18	BT113218
MN5235281	-0.37765	0.000292419			-1.06529	9.74903e-06	1		-0.206992	0.179385			DV985726	GQ01313_J12	BT101799
MN5235328	0.212397	0.0136725			0.915433	2.79305e-05	1		-0.0315919	0.876277			CO484298	GQ02807_C15	BT104171
MN5235331	0.102244	0.166952			-0.553275	9.17606e-06	1		0.0982822	0.367478			CO484299	GQ03115_B20	BT107961
MN5235485	0.113596	0.349698			-0.582887	0.00200553	1		0.312176	0.0241445			DV985822	GQ02829_L10	BT105883
MN5235699	0.0945018	0.229608			-0.510529	8.47676e-06	1		0.213245	0.0894449			DV985938	GQ03802_A02	BT116557
MN5235792	-0.252127	0.00285739			-0.748336	1.34026e-06	1		0.496235	2.72417e-05			CO484465	GQ04010_P11	BT118846
MN5235899	-0.470133	0.00147584			-0.737177	0.00039144	1		0.21401	0.22849			CO484499	GQ02810_B01	BT104409
MN5235944	-0.154101	0.198723			-1.53553	3.4269e-09	1		0.409601	0.010199			DV986073	GQ03231_K12	BT111035
MN5236143	0.0361943	0.827505			-1.68344	1.03053e-08	1		0.157653	0.22884			CO484576	GQ03223_L09	BT110570
MN5236393	0.277948	0.00132504			0.567491	0.000302868	1		-0.0698912	0.573528			DV986306	GQ03103_I07	BT107162
MN5236400	0.303506	0.000606593			0.606224	2.34855e-05	1		-0.232574	0.00710879			DV986311	GQ0207_K03	No
MN5236518	-0.0343286	0.761828			-0.500157	8.79721e-06	1		0.185515	0.0803923			DV986365	GQ03905_M03	BT117633
MN5236519	-0.0664105	0.675516			-0.794376	1.43091e-05	1		0.137612	0.367107			DV986366	GQ03610_A06	BT115139
MN5236526	-0.103753	0.346308			-1.21589	0.00103848	1		0.408199	0.0710927			CO484712	GQ02903_C20	BT106110
MN5236581	-0.175941	0.0445878			-0.695959	1.34026e-06	1		0.451781	0.00377381			DV986402	GQ03906_E21	BT117646
MN5236593	-0.158519	0.0972192			-0.562536	0.000167438	1		0.100142	0.52011			No	No	No
MN5236674	-0.242063	0.0204858			-0.68625	6.99675e-07	1		0.161204	0.291626			CO484766	GQ03917_C17	BT117918
MN5236757	-0.376992	0.00300619			-1.17483	3.75127e-05	1		-0.21671	0.12332			DV986494	GQ01309_E15	BT101625
MN5236804	-0.07866	0.52096			0.657504	4.26251e-06	1		0.0782225	0.560548			DV986517	GQ04104_A10	BT119306
MN5236822	-0.0162006	0.931535			-1.09761	3.38151e-08	1		-0.20038	0.323489			DV986528	GQ0201_I17	BT102844
MN5236845	-0.133468	0.455428			-1.14299	1.3586e-08	1		0.438697	0.00256483			DV986540	GQ0206_E11	BT103082
MN5237270	-0.282751	0.00513261			-0.581374	3.97227e-05	1		0.360534	0.00252373			CO484959	GQ0133_N18	BT101941
MN5237350	0.0704158	0.31311			0.503026	7.68401e-05	1		-0.399885	0.00142329			CO484987	GQ02809_H11	BT104355
MN5237792	-0.3357	0.00806293			-1.6254	8.57115e-08	1		0.316267	0.0775569			DV987028	GQ0206_N10	BT103114
MN5237879	-0.137093	0.063884			-0.750608	6.47017e-07	1		0.355354	0.000118043			CO485179	GQ0205_G03	BT103036
MN5237938	0.447536	0.101773			1.28116	2.77898e-05	1		0.0707162	0.731057			CO485201	GQ0201_C01	BT102818
MN5237944	-0.317133	0.00234634			-0.54946	0.000145695	1		-0.232866	0.0741661			CO485204	GQ03810_G04	BT116967
MN5237951	0.136696	0.316391			-0.616246	0.00116827	1		0.290995	0.0182525			DV987105	GQ04102_E10	BT119172
MN5238049	-0.132359	0.515046			-0.937295	5.93949e-07	1		0.0513094	0.805116			CO485236	GQ0204_E05	BT102972
MN5238052	-0.167935	0.121524			-0.54829	7.40445e-06	1		-0.286646	0.0165043			No	No	No
MN5238084	-0.221694	0.0131382			-0.509417	0.000175076	1		0.32968	0.00257809			CO485248	GQ0202_N01	BT102904
MN5238178	-0.543782	0.0321088			-0.59986	0.000683677	1		0.387342	0.0229892			DV987228	GQ0208_E17	No
MN5238455	0.105306	0.276987			0.732116	4.74571e-05	1		-0.13207	0.25296			No	No	No
MN5238560	0.260737	0.00385942			0.570782	1.59106e-05	1		-0.357757	0.00230446			DV987433	GQ04101_J19	BT119119
MN5238798	-0.4666	0.000342208			0.614005	0.00547058	1		0.181573	0.278316			No	No	No
MN5238949	0.0444236	0.65996			-0.57638	1.77328e-06	1		0.0441912	0.684563			CO481786	GQ03204_P09	BT109126
MN5239070	-0.20609	0.154222			-0.520244	8.00336e-06	1		0.0611217	0.487934			DV982384	GQ0193_C11	BT102446
MN5239079	0.218618	0.0752755			-0.992312	0.000318379	1		0.47312	0.0213982			CO481820	GQ03403_A09	BT113263
MN5239142	0.0439881	0.634525			0.546317	4.31466e-05	1		-0.189455	0.0628021			CO481834	GQ03105_K13	BT107315
MN5239177	0.165606	0.443207			-1.95533	2.19251e-06	1		-0.36456	0.345865			DV982434	GQ03901_M04	BT117503
MN5239304	-0.447057	0.023969			-0.658675	0.000141028	1		0.119247	0.192235			CO481883	GQ03719_O20	BT116504
MN5239408	0.119414	0.286667			-0.643402	0.000443736	1		0.0850707	0.499722			No	No	No
MN5239449	0.146177	0.0746925			0.577287	1.53773e-05	1		0.0146096	0.922339			DV982556	GQ03229_K18	BT110907
MN5239556	0.0371978	0.778419			1.07945	1.07779e-06	1		0.269016	0.0174631			CO481957	GQ02904_C02	BT106156
MN5239564	-0.182527	0.07492			-1.13241	1.77218e-08	1		0.010214	0.936724			DV982607	GQ0191_C12	BT102399
MN5239607	0.0373043	0.738898			-0.513387	0.000727432	1		-0.0543222	0.712785			CO481976	GQ04104_H01	BT119347
MN5239708	-0.347089	7.96667e-05			-0.916741	4.68073e-08	1		0.266112	0.0657922			CO482009	GQ03602_O12	BT114820
MN5239710	-0.273018	0.00701919			-0.564455	0.000548904	1		-0.0697016	0.725255			CO482011	GQ03206_K20	BT109278
MN5239712	-0.291397	0.0256603			-1.65926	5.18499e-07	1		0.64992	0.0165029			DV982669	GQ03123_B18	BT108525
MN5239717	-0.0295243	0.838873			-0.752191	3.93437e-05	1		-0.0599661	0.56501			DV982670	GQ03106_A22	BT107345
MN5239863	-0.221483	0.177013			-1.75596	3.35352e-06	1		-0.276712	0.439573			CO482057	GQ02821_P06	BT105398
MN5239911	0.0134908	0.927904			-0.914774	4.6804e-05	1		-0.0297685	0.900975			CO482070	GQ02902_L14	BT106086
MN5239953	0.137302	0.0533642			0.600537	2.28768e-06	1		-0.47153	0.00048341			DV982765	GQ02809_H11	BT104355
MN5239961	-0.517987	0.0138838			-0.966283	0.00126321	1		-0.819846	0.0117149			CO482090	GQ0181_H12	BT102350
MN5239962	0.0111122	0.945324			-0.567757	5.171e-06	1		0.22182	0.0765452			DV982768	GQ03713_C15	BT116178
MN5240041	-0.243558	0.00511608			-1.01499	6.20492e-07	1		0.446002	0.00407808			CO482108	GQ03012_L20	BT106880
MN5240113	-0.0753282	0.426164			-0.591143	1.86238e-05	1		0.146572	0.135121			DV982832	GQ03313_H23	BT112324
MN5240220	-0.135485	0.389498			0.843664	8.07727e-06	1		-0.349	0.0897422			DV982883	GQ04004_J06	BT118277
MN5240317	-0.0876051	0.532946			0.567201	6.3631e-05	1		0.277294	0.0771097			CO482203	GQ03814_E04	BT117171
MN5240575	-0.141261	0.0795319			-0.608292	2.05595e-05	1		-0.141709	0.374162			DV975141	GQ02818_N24	BT105126
MN5240941	-0.0928027	0.361413			0.580301	2.79305e-05	1		0.0892444	0.582329			CO474903	GQ03007_C13	BT106649
MN5240979	0.0787544	0.635312			-0.581845	0.00043655	1		-0.284996	0.109349			DV975358	GQ03615_M23	BT115402
MN5241109	0.0304371	0.855822			0.577194	0.000108277	1		-0.0781567	0.692957			DV975424	GQ02904_H10	BT106179
MN5241220	-0.265751	0.128699			-1.47842	1.75675e-07	1		-0.239249	0.265421			DV975477	GQ03402_E18	BT113242
MN5241441	-0.0234503	0.905511			-0.800215	7.86402e-05	1		0.120527	0.589657			DV975593	GQ0253_D03	BT103446
MN5241564	0.1589	0.411459			-1.36818	3.35038e-07	1		0.000385099	0.997261			DV975667	GQ0258_K12	BT103602
MN5241637	0.317032	0.0275682			-0.650935	0.000167438	1		-0.319335	0.176675			No	No	No
MN5241724	-0.0647588	0.423489			0.73362	3.41855e-06	1		-0.17215	0.0537724			DV975759	GQ03009_P02	BT106762
MN5241758	0.113109	0.25517			-0.823447	1.58282e-06	1		-0.00613746	0.964993			DV975783	GQ03001_K08	BT106436
MN5241937	0.0222244	0.832533			-0.511072	2.73933e-06	1		-0.0839476	0.479196			DV975883	GQ0068_A02	BT101119
MN5242128	-0.0806429	0.46038			-0.685802	6.20492e-07	1		-0.128471	0.382305			DV975983	GQ03111_N03	BT107710
MN5242261	-0.0724273	0.34558			-1.27761	2.48357e-06	1		0.106792	0.437947			CO475454	GQ03713_B04	BT116172
MN5242443	-0.0080052	0.95247			-0.630008	1.58589e-05	1		0.172621	0.162292			No	No	No
MN5242525	-0.347654	0.0214444			0.65155	0.000123506	1		-0.0334606	0.801989			DV976197	GQ03009_P16	BT106766
MN5242894	-0.217439	0.18651			-0.780656	1.80461e-05	1		0.0785715	0.626448			DV976393	GQ03112_N05	BT107795
MN5243035	-0.340935	0.0190268			-1.38115	1.3354e-07	1		-0.223138	0.243075			CO475712	GQ0065_O06	BT101053
MN5243200	0.106739	0.279036			0.521255	0.00020702	1		-0.0897356	0.457834			No	No	No
MN5243268	-0.105111	0.132712			-0.604073	1.37231e-06	1		0.0898868	0.443144			CO475791	GQ03814_M21	BT117193
MN5243292	0.0507175	0.543586			0.509382	4.29516e-05	1		-0.0150391	0.910283			DV976599	GQ03318_O19	BT112649
MN5243521	-0.0315207	0.894018			0.964507	3.47515e-07	1		0.0973769	0.565179			DV976725	GQ0206_L04	No
MN5243611	0.169549	0.268295			-0.699063	2.71767e-05	1		-0.1542	0.185272			DV976767	GQ03311_J04	BT112186
MN5243656	-0.267264	0.0483343			-1.10258	9.77812e-07	1		0.375715	0.000560987			CO475910	GQ03505_C14	BT113949
MN5244184	-0.0895836	0.394382			-0.749102	6.02182e-07	1		0.214586	0.11107			DV977077	GQ0181_B06	BT102345
MN5244258	0.142271	0.0693052			-0.571236	3.86418e-05	1		-0.290303	0.0589542			CO476100	GQ03233_L15	BT111165
MN5244349	-0.277695	0.000357757			-0.501044	3.32673e-05	1		-0.133851	0.413318			DV977172	GQ03234_H21	BT111220
MN5244381	0.0615213	0.747734			-1.2666	1.3569e-06	1		0.220521	0.321921			CO476145	GQ03117_A23	BT108113
MN5244907	0.0439489	0.680344			-0.635958	5.02727e-06	1		-0.241213	0.124064			DV977464	GQ03705_I09	BT115747
MN5244975	0.255536	0.00508459			0.583822	4.66207e-05	1		0.152685	0.155476			CO476348	GQ0066_A04	BT101056
MN5245189	-0.101343	0.599011			-0.859854	4.22719e-05	1		-0.167127	0.443037			DV977613	GQ0204_K22	BT102998
MN5245232	-0.0590217	0.523335			0.795158	1.47077e-05	1		-0.00756683	0.967693			CO476425	GQ02901_E12	No
MN5245353	-0.103279	0.301024			0.831243	4.3192e-06	1		-0.00439068	0.977274			DV977709	GQ03117_L05	BT108167
MN5245474	0.0193626	0.85451			-0.793966	3.75552e-05	1		-0.105505	0.632542			DV977787	GQ02906_H19	BT106281
MN5245869	0.0308102	0.799502			0.960165	2.79981e-07	1		-0.301384	0.0633445			CO476635	GQ04011_P20	BT118928
MN5245925	-0.0771993	0.38173			0.530325	7.57661e-05	1		-0.219396	0.0231647			DV978016	GQ03105_A09	BT107248
MN5246065	-0.314181	0.0561222			-0.730065	1.1134e-05	1		0.468057	0.00382015			DV978096	GQ03005_P01	BT106595
MN5246185	0.0327571	0.783283			0.667984	5.58473e-06	1		-0.168098	0.0668946			DV978152	GQ02902_M05	BT106092
MN5246267	0.151533	0.200986			-1.0367	1.45907e-07	1		-0.277488	0.00948457			No	No	No
MN5246370	-0.091423	0.527871			-1.12168	1.28533e-08	1		-0.0874651	0.340471			DV978245	GQ03418_A02	BT113705
MN5246462	-0.0033923	0.976186			0.571645	0.000661428	1		-0.10417	0.43329			CO476826	GQ0065_P13	BT101054
MN5246469	-0.0793525	0.243464			-0.513983	2.30458e-05	1		0.369268	0.00570246			DV978294	GQ03612_M20	BT115259
MN5248611	0.0364171	0.860856			-1.10662	4.66912e-06	1		0.196674	0.556405			DV989634	GQ03817_I15	BT117343
MN5248924	-0.187289	0.0884263			-0.701205	8.30524e-05	1		-0.456569	0.0871638			No	No	No
MN5249107	-0.292311	0.0343883			-0.661788	0.00157142	1		0.495361	0.0854132			DV989753	GQ03006_K15	BT106620
MN5249136	-0.120768	0.372976			-0.860852	1.1016e-06	1		0.412752	0.0227594			DV989759	GQ0183_D08	BT102366
MN5249369	-0.371908	0.000198173			-1.06072	1.05532e-07	1		0.459763	0.00264337			DV989828	GQ03714_B12	BT116228
MN5249435	0.120452	0.152025			-0.858723	0.000230835	1		-0.287091	0.204583			DV989852	GQ0041_H19	BT100742
MN5249596	0.0308054	0.796205			-0.945066	2.84678e-06	1		-0.250374	0.118451			DV989881	GQ03901_P21	BT117513
MN5249770	-0.0827783	0.320971			-0.652177	1.94817e-06	1		0.358273	0.0346652			DV989918	GQ03615_E17	BT115379
MN5250187	-0.236957	0.00812508			-0.831286	6.5684e-07	1		0.315582	0.0227479			DV987637	GQ03813_F17	BT117129
MN5250208	-0.037791	0.722362			-0.551466	8.33822e-05	1		0.305627	0.0265059			CO485535	GQ03012_K09	BT106874
MN5250300	0.281837	0.0182447			-0.502993	0.00204814	1		-0.119261	0.128287			CO485553	GQ02016_M23	No
MN5250318	0.123177	0.182736			-0.738762	0.000420313	1		0.195244	0.0632963			CO485558	GQ04111_J15	BT119876
MN5250385	-0.00367927	0.980321			0.50846	4.49883e-05	1		-0.162511	0.0720399			CO485577	GQ02826_P23	BT105722
MN5250490	-0.24092	0.206713			-0.709693	0.000962483	1		-0.016839	0.924823			CO485599	GQ03121_J14	BT108422
MN5250560	-0.180355	0.0541554			-1.2549	1.8552e-07	1		0.225439	0.212303			DV987786	GQ02908_K15	BT106386
MN5250677	0.131213	0.443026			0.772544	1.09778e-05	1		-0.228735	0.0292324			DV987852	GQ02830_I01	BT105961
MN5250748	0.148725	0.16114			-0.51211	0.000172937	1		-0.120378	0.48799			CO485654	GQ02010_K17	BT102667
MN5250824	-0.367728	0.0066963			-0.791386	1.82606e-06	1		0.0268067	0.85765			DV987909	GQ02011_C07	BT102687
MN5250922	-0.052303	0.677624			-0.702846	9.17606e-06	1		-0.00267792	0.989322			CO485693	GQ03501_K01	BT113799
MN5250935	-0.000492323	0.996422			0.879486	1.82767e-05	1		-0.40259	0.00106526			DV987957	GQ02740_B02	No
MN5250947	-0.0730123	0.643484			-1.32461	1.07481e-06	1		0.289393	0.142565			DV987964	GQ03223_L09	BT110570
MN5251057	-0.0716195	0.377515			-0.742128	1.88823e-07	1		0.251497	0.0038865			DV988015	GQ04004_P08	BT118313
MN5251154	-0.0924642	0.504269			-0.686646	3.41855e-06	1		0.295536	0.0321233			DV988055	GQ03517_I21	BT114590
MN5251491	-0.326671	0.0148704			-0.559145	0.000304069	1		-0.239842	0.150258			DV988191	GQ03808_I16	BT116883
MN5251596	-0.179028	0.289632			-0.572089	0.000182687	1		0.262193	0.0141593			DV988229	GQ0204_I24	BT102993
MN5251739	-0.271024	0.0592129			-0.637777	0.00188771	1		-0.259264	0.124064			DV988293	GQ02818_J19	BT105102
MN5251855	0.128476	0.1643			0.713692	2.74819e-05	1		-0.275474	0.0123809			CO485967	GQ02015_H19	BT102779
MN5251895	-0.220283	0.00619489			-0.723308	6.20545e-05	1		0.266321	0.0656107			CO485978	GQ03309_N17	BT112091
MN5252110	-0.175528	0.123086			-1.24489	4.45465e-06	1		0.188392	0.343981			CO486037	GQ03311_K12	BT112191
MN5252146	-0.018452	0.862661			1.61245	1.72513e-06	1		-0.181927	0.188214			CO486049	GQ03714_H22	BT116242
MN5252227	0.116548	0.229608			0.724392	9.09634e-06	1		-0.324272	0.00368763			DV988490	GQ02902_A07	BT106049
MN5252321	0.087778	0.425235			-0.595635	0.000355755	1		0.130323	0.407554			DV988531	GQ03216_I21	BT110110
MN5252334	-0.179263	0.0535102			-1.03946	1.11994e-06	1		0.28635	0.126833			DV988540	GQ03712_E21	BT116126
MN5252392	0.0979338	0.208363			0.998864	1.71843e-05	1		-0.0375136	0.796978			DV988569	GQ03710_H08	BT116015
MN5252408	-0.256427	0.00630877			-0.815747	1.31492e-06	1		0.365195	0.0458011			CO486124	GQ03412_O05	BT113551
MN5252533	0.135345	0.280982			-0.643391	2.37041e-05	1		0.233672	0.0908566			CO486157	GQ03605_F04	BT114927
MN5252630	0.0424422	0.678803			0.627355	4.59833e-05	1		0.0145748	0.932441			DV988675	GQ03012_C13	BT106847
MN5252836	-0.167552	0.12142			-0.909656	0.000260857	1		0.0161118	0.910887			CO486231	GQ0198_L08	BT102638
MN5253126	-0.306064	0.000715251			-0.854051	7.89111e-08	1		0.200561	0.310007			CO486302	GQ03703_M23	BT115652
MN5253162	0.133472	0.265953			0.683916	0.000221655	1		0.565346	0.0783081			CO486312	GQ04104_M04	BT119368
MN5253517	-0.275911	0.00617299			-0.501953	0.00022467	1		-0.234361	0.10867			DV989069	GQ01301_E11	BT101292
MN5253518	0.246419	0.00355784			0.524929	5.09243e-05	1		-0.192933	0.0710387			CO486411	GQ0207_K03	No
MN5253650	0.0202555	0.871497			0.994948	2.62099e-06	1		-0.437343	0.00259102			CO486440	GQ03818_C05	BT117378
MN5253745	-0.0204856	0.83778			1.05669	4.5832e-08	1		-0.228115	0.0623305			DV989155	GQ03112_I01	BT107767
MN5253796	0.00495035	0.97811			-0.857482	8.07727e-06	1		0.159247	0.402676			CO486489	GQ04007_M12	BT118569
MN5253802	0.488673	0.00234634			1.14205	2.58238e-06	1		-0.178829	0.356084			CO486491	GQ03903_G04	BT117560
MN5253837	-0.220386	0.0305451			-0.534016	0.00130956	1		0.0442627	0.751284			DV989190	GQ04010_C17	BT118781
MN5254070	0.0474057	0.73232			-0.955483	6.32123e-07	1		-0.0671075	0.819311			DV983012	GQ0228_D03	No
MN5254169	0.0770933	0.428737			0.512563	0.00339799	1		0.329125	0.00477195			DV983058	GQ0208_O15	BT103226
MN5254204	-0.369999	0.000146576			-0.753303	2.94464e-05	1		0.0530129	0.704937			DV983079	GQ0195_O15	BT102522
MN5254231	0.404617	0.00376966			-0.967786	1.60029e-06	1		0.206925	0.206605			CO482337	GQ01304_E23	BT101427
MN5254254	-0.376761	0.0103166			-0.678558	7.13646e-05	1		0.066743	0.710407			DV983098	GQ02810_B01	BT104409
MN5254400	-0.0802998	0.421484			0.795438	3.92565e-05	1		0.00452722	0.967924			CO482401	GQ03212_C10	BT109763
MN5254414	0.230398	0.00613857			0.562461	8.44705e-06	1		-0.470738	9.68653e-05			DV983170	GQ03232_E19	BT111070
MN5254429	-0.132228	0.0836583			0.753012	1.32077e-06	1		-0.034643	0.806067			CO482414	GQ03801_K18	BT116546
MN5254549	0.285795	0.0871347			1.26431	1.72513e-06	1		-0.189844	0.250888			CO482466	GQ0196_H05	BT102555
MN5254583	-0.211825	0.0146226			-0.832007	5.84974e-05	1		0.349294	0.00135451			CO482478	GQ0196_H19	BT102556
MN5254584	0.166858	0.0911204			-0.754227	2.93584e-05	1		0.0468887	0.76093			CO482479	GQ0196_K20	BT102563
MN5254622	-0.237255	0.0339666			-1.07038	4.9151e-07	1		0.303154	0.00425537			CO482489	GQ03717_A06	BT116349
MN5254758	0.0110259	0.905511			0.55594	0.00190284	1		-0.111227	0.376527			CO482535	GQ0132_A18	No
MN5254790	0.0190491	0.879507			-0.703111	2.24168e-05	1		-0.0814009	0.385945			DV983348	GQ0131_H05	No
MN5254839	0.0688449	0.650053			-1.08247	1.09778e-05	1		-0.301036	0.305962			CO482570	GQ0196_O05	BT102572
MN5255112	0.0696502	0.463657			0.548919	0.000191677	1		0.116677	0.4756			No	No	No
MN5255133	0.360948	0.00049807			1.04497	2.28988e-06	1		-0.345452	0.000728809			CO482688	GQ03012_J09	BT106870
MN5255180	-0.205728	0.106964			-0.533531	0.00225449	1		0.11104	0.33292			CO482706	GQ0196_P11	BT102574
MN5255353	-0.373383	0.000401429			-0.592507	3.57963e-06	1		0.225462	0.0675732			DV983602	GQ02904_M22	BT106195
MN5255357	0.118999	0.547334			-1.89193	8.86601e-08	1		-0.339638	0.348432			CO482766	GQ0196_O05	BT102572
MN5255462	0.270234	0.00758845			-0.715749	3.30399e-05	1		-0.438433	0.0525806			CO482803	GQ0196_C10	BT102536
MN5255543	-0.0302364	0.853238			-0.562202	7.04132e-05	1		0.278843	0.0547223			CO482831	GQ04006_L16	BT118472
MN5255576	-0.211298	0.0907572			-1.67024	5.34671e-09	1		-0.0107173	0.921761			No	No	No
MN5255621	0.322543	0.00557424			0.860671	3.00004e-05	1		-0.152556	0.253757			CO482858	GQ0198_G11	BT102627
MN5255694	0.132117	0.374767			-0.814758	3.42892e-06	1		-0.190381	0.273112			DV983768	GQ03216_M09	BT110129
MN5255801	-0.390301	0.00372327			-0.854494	9.60459e-07	1		0.467326	9.01487e-05			DV983816	GQ03209_M01	BT109542
MN5255892	0.0844366	0.692562			-1.17001	1.05841e-08	1		-0.213472	0.0438644			DV983861	GQ0184_A05	BT102376
MN5255899	-0.227099	0.518941			-0.846168	1.37833e-05	1		-0.430196	0.0153275			CO482962	GQ04013_G17	BT119014
MN5255937	-0.472674	0.000146576			-1.26087	9.77277e-08	1		-0.00849528	0.975846			DV983884	GQ0198_K15	BT102636
MN5255946	-0.652324	0.0140595			-1.61815	1.72513e-06	1		-0.180179	0.13369			CO482977	GQ0204_P23	No
MN5255975	-0.0164499	0.876399			-0.868582	6.3343e-05	1		0.412918	0.00180441			No	No	No
MN5256118	-0.119437	0.321414			-1.27708	4.32763e-06	1		0.415264	0.000596437			DV983976	GQ03717_D02	BT116360
MN5256155	0.294177	0.0699874			-0.661164	0.000911352	1		0.00765335	0.965516			CO483051	GQ03712_H14	BT116140
MN5256164	-0.0189793	0.859951			-0.517157	0.000333904	1		-0.077038	0.653097			DV983997	GQ03212_H08	BT109790
MN5256438	-0.490246	0.000145926			-1.07908	3.63761e-06	1		-0.310158	0.0564973			CO483163	GQ02809_H19	BT104358
MN5256682	0.261656	0.0469933			-0.709826	0.00019197	1		-0.0663559	0.682548			DV984251	GQ03905_J22	BT117630
MN5256787	0.106074	0.338551			0.593439	0.00366304	1		-0.230468	0.0990641			DV984295	GQ03203_F17	BT108986
MN5256816	-0.0721912	0.755503			-0.808555	1.63827e-05	1		0.155182	0.250888			CO483302	GQ03718_J01	BT116428
MN5256930	-0.291054	0.0124194			-1.20793	8.59161e-06	1		-0.173287	0.147901			DV984369	GQ0197_M20	BT102606
MN5257157	-0.124651	0.0869372			-0.525377	0.00020468	1		0.282547	0.00181975			CO486565	GQ0209_M12	BT103248
MN5257328	-0.206892	0.0208495			-0.605705	5.232e-06	1		0.388857	0.00269832			DV989348	GQ03804_H10	BT116676
MN5257485	-0.23648	0.0248812			0.703211	0.000185263	1		0.115478	0.523198			No	No	No
MN5257517	0.403115	0.000703877			-0.746782	1.01842e-05	1		0.174959	0.124949			CO486677	GQ03232_M17	BT111111
MN5257554	-0.00441172	0.966025			-0.508758	1.83277e-05	1		0.260476	0.0181475			DV989425	GQ03918_H06	BT117960
MN5257696	0.225493	0.0959575			-0.672704	0.000164126	1		0.349542	0.136715			CO486730	GQ03803_G13	BT116618
MN5258573	0.202586	0.0238982			0.680947	1.27913e-05	1		0.100748	0.432839			DV972674	GQ03601_D12	BT114738
MN5258604	-0.0506643	0.585443			0.942532	4.93072e-05	1		0.256512	0.0414885			DV972688	GQ03118_C07	No
MN5258714	-0.200736	0.0108203			-0.58063	7.57661e-05	1		-0.0870295	0.511129			CO472917	GQ03319_A23	BT112654
MN5258823	0.248454	0.0271839			0.526766	7.88674e-05	1		-0.440374	0.0176156			DV972798	GQ00412_P04	BT100731
MN5259052	0.164846	0.196897			-0.51609	0.0010519	1		0.566918	0.0175938			CO473400	GQ00412_F14	BT100720
MN5259064	0.0131709	0.912219			-0.568795	1.09949e-05	1		0.00192077	0.993476			DV972918	GQ03231_B18	BT111004
MN5259191	0.215216	0.00789844			0.722354	1.75023e-05	1		-0.199392	0.0188382			DV972980	GQ03801_I08	BT116537
MN5259351	-0.489118	0.00114648			0.922164	3.52999e-08	1		0.368281	0.154974			CO473620	GQ02907_L08	BT106337
MN5259414	0.398185	0.0455641			-0.741642	6.16477e-06	1		0.368435	0.0676227			CO473650	GQ03012_K02	BT106872
MN5259467	-0.263508	0.00718534			1.24836	3.59748e-06	1		0.358611	0.0426354			CO473685	GQ03803_O08	BT116648
MN5259504	-0.0353833	0.776209			1.00025	6.50118e-06	1		0.185346	0.0926479			DV974466	GQ02818_O19	BT105130
MN5259735	0.369306	0.00311417			0.801426	5.60194e-06	1		-0.125599	0.33394			DV974568	GQ03123_K22	BT108569
MN5259822	0.0283018	0.878155			0.631557	0.000783391	1		0.0780533	0.517704			DV974615	GQ02904_G05	BT106172
MN5259863	-0.151706	0.112256			1.06216	2.48412e-06	1		-0.336511	0.0765452			DV974634	GQ03706_A16	BT115780
MN5259942	0.0618623	0.613436			-0.683308	0.000514593	1		0.0460128	0.832362			CO473952	GQ02813_K10	BT104700
MN5259948	0.430751	0.000135499			0.920703	6.44e-07	1		-0.181775	0.0764692			CO473935	GQ03123_K22	BT108569
MN5260358	-0.0954409	0.40904			-0.550562	8.96781e-06	1		0.0767076	0.431046			CO474747	GQ03113_E05	BT107832
MN5260371	0.215857	0.00812753			2.1048	7.53079e-09	1		-0.241171	0.0126578			CO474775	GQ03004_K06	BT106546
MN5260460	-0.421255	0.00737429			1.01783	1.65075e-07	1		0.123096	0.638001			CO473898	GQ03007_C13	BT106649
MN5157620	-0.109823	0.287206			-0.118577	0.18118			0.887056	9.9604e-06	1		CK442116	GQ0013_C10	BT100390
MN5157922	-0.050632	0.69721			-0.165183	0.0478659			-0.505234	0.00548256	1		CK442738	GQ03320_E17	BT112741
MN5157946	0.0138982	0.93435			0.463095	0.000197195			0.600599	0.00111633	1		CK442772	GQ04102_F14	BT119176
MN5158614	0.34658	0.00200753			0.0639101	0.331823			-0.567822	0.00026628	1		CK442876	GQ03705_G23	BT115741
MN5158621	0.118168	0.353167			0.160365	0.0182874			-0.734702	2.92558e-07	1		CK442890	GQ03121_L08	BT108433
MN5159119	0.118258	0.331558			0.253317	0.0438596			-0.54709	9.58475e-05	1		CK442590	GQ03313_K12	BT112341
MN5159144	-0.296965	0.00112524			-0.361597	9.25323e-05			0.597266	0.000138821	1		CK442610	GQ03908_A22	BT117700
MN5159486	-0.0500479	0.578694			-0.00668932	0.935069			0.757126	1.25586e-05	1		No	No	No
MN5159512	0.413416	0.000159378			0.163098	0.0177828			-0.517795	3.98799e-05	1		CK443376	GQ03101_D23	BT106961
MN5159572	0.250573	0.00711994			-0.0516759	0.489981			-1.31208	4.84588e-10	1		CK443450	GQ03307_L02	BT111923
MN5159992	0.323778	0.0144017			0.080898	0.408094			-0.534893	0.000154614	1		CK444172	GQ02906_I13	BT106284
MN5160781	0.0606408	0.598968			-0.32085	0.00350667			-0.593874	0.00578573	1		CK439856	GQ03418_M02	BT113735
MN5160837	0.0108724	0.946686			-0.15033	0.0563517			-0.596974	0.00448322	1		CK440023	GQ0168_L11	No
MN5161001	-0.187792	0.0871347			-0.00252675	0.975616			0.624039	2.54038e-06	1		CK441554	GQ01307_L15	No
MN5161077	0.123259	0.196381			-0.357701	0.000172937			-0.60799	0.00693376	1		No	No	No
MN5161104	0.0470481	0.761828			-0.161667	0.0973331			-0.538462	0.00597093	1		CK441681	GQ03307_I24	BT111916
MN5161118	-0.0765064	0.369199			-0.085598	0.195772			0.870049	6.61837e-05	1		CK441695	GQ03113_E04	BT107831
MN5161231	0.108599	0.744708			0.185191	0.0193694			-1.05736	4.84588e-10	1		CK439649	GQ0024_A07	BT100525
MN5161243	0.0824944	0.487367			-0.104178	0.352471			-1.03207	1.45605e-06	1		CK439661	GQ0024_A19	BT100527
MN5161439	0.277046	0.000709065			0.0449097	0.554854			-0.650002	3.58233e-07	1		CK439968	GQ0024_A24	BT100528
MN5161589	0.476457	0.000563817			0.308895	0.0116982			-0.603566	0.000319579	1		CK440195	GQ03817_P18	BT117367
MN5161834	-0.0848619	0.682259			0.19755	0.0248146			-0.501491	0.00566762	1		CK440676	GQ03213_B19	BT109862
MN5161845	-0.196771	0.0180473			0.102443	0.193033			1.09755	6.86061e-07	1		CK440690	GQ03212_M01	BT109821
MN5161900	-0.0419655	0.622135			0.0030463	0.973207			0.638658	0.000719183	1		DV970254	GQ0024_J06	BT100542
MN5162708	-0.13841	0.225757			-0.427299	0.000143457			0.765478	1.1821e-07	1		CK441148	GQ03708_J16	BT115907
MN5163062	0.0171074	0.910076			-0.193891	0.0142069			-0.534456	0.00673915	1		CK440560	GQ03713_D13	BT116183
MN5163203	-0.230392	0.00664681			-0.210181	0.0124756			0.501097	0.00180544	1		CK440946	GQ04003_K10	BT118210
MN5163928	-0.059074	0.600307			0.0980899	0.252165			0.524928	0.000332911	1		CK438723	GQ0031_C09	No
MN5163992	0.444353	3.10178e-05			0.0912249	0.243535			-0.591488	0.00318269	1		CK438777	GQ0165_G13	BT102063
MN5164018	0.0659409	0.702448			-0.190246	0.0403297			-0.725034	0.00121682	1		CK439236	GQ03211_G05	BT109679
MN5164085	-0.103252	0.550716			-0.218818	0.0768414			-0.536892	0.00690953	1		CK439283	GQ03301_P23	BT111667
MN5164107	0.111869	0.473304			0.31249	0.00178679			-0.531277	0.000107165	1		CK439297	GQ03105_L03	BT107319
MN5164152	-0.151487	0.0521918			-0.176448	0.0132751			0.760794	0.000164477	1		CK439325	GQ0031_J01	BT100609
MN5164224	0.05141	0.639072			-0.126728	0.10803			-0.585543	0.000369464	1		CK439373	GQ03714_J13	BT116249
MN5164369	-0.00063067	0.995184			-0.0800271	0.367028			0.840335	2.48911e-05	1		CK439456	GQ02807_B24	BT104169
MN5164674	0.14835	0.0421983			0.152121	0.0429488			-0.808971	1.84937e-06	1		CK438892	GQ02010_C23	No
MN5164874	0.0845909	0.450204			0.034773	0.714702			-0.524704	0.00861318	1		CK439125	GQ03714_I19	BT116245
MN5164898	0.121877	0.0710609			-0.473992	0.00130835			-1.26151	2.10048e-05	1		CK439147	GQ03117_G02	BT108143
MN5165079	-0.0546254	0.589074			0.0310731	0.651654			-0.506204	0.00566762	1		CK439543	GQ0035_C08	BT100650
MN5168552	0.225868	0.024599			-0.0483025	0.441578			-0.651368	1.1816e-05	1		CK434433	GQ03113_B04	BT107820
MN5168667	-0.0289022	0.773718			-0.179371	0.0111118			-0.538507	0.000123773	1		CK434605	GQ03302_C14	BT111682
MN5168901	0.0280744	0.897865			0.0163909	0.853337			-0.527745	0.00578573	1		CK435062	GQ04109_K10	BT119754
MN5169240	-0.0176083	0.87393			-0.305005	0.000484892			0.508795	0.00387846	1		CK434505	GQ03122_M14	BT108501
MN5169312	0.112137	0.280982			0.223215	0.0138511			-0.776242	3.1122e-06	1		CK434636	GQ0063_A05	BT100996
MN5169586	-0.120549	0.501497			-0.174622	0.0521277			-0.599488	0.00597093	1		CK435103	GQ03311_J12	BT112188
MN5169715	-0.0932593	0.432999			-0.285502	0.00136949			0.601343	0.000336933	1		CK435263	GQ03516_C13	BT114520
MN5170032	0.034877	0.790052			0.0149774	0.877117			0.638123	0.000121789	1		CK434922	GQ0064_O05	BT101028
MN5170326	0.484449	0.000166288			0.451287	0.000517572			-0.57468	3.39545e-05	1		CK444354	GQ03302_E23	BT111696
MN5170356	-0.0390964	0.796395			0.0323096	0.787949			0.546412	0.00118883	1		No	No	No
MN5170402	-0.0141669	0.899429			-0.0723478	0.341444			0.627166	3.79441e-05	1		CK444446	GQ0071_N15	BT101188
MN5170522	0.268093	0.0238961			0.0921452	0.197316			-0.982425	5.30954e-06	1		No	No	No
MN5170552	-0.0885157	0.393468			-0.179939	0.111214			1.03185	4.63421e-05	1		CK444637	GQ02810_L01	BT104468
MN5170575	-0.125554	0.120958			0.243901	0.00952291			0.767049	0.000289485	1		CK444653	GQ0072_E20	BT101194
MN5170613	-0.126159	0.150704			-0.248152	0.0174366			0.501241	0.000503973	1		CK444724	GQ0072_G10	No
MN5170859	-0.0424737	0.663434			0.129536	0.0505618			0.53089	0.00226684	1		CK445022	GQ0073_A16	BT101207
MN5170955	-0.103642	0.215229			-0.0199122	0.820788			0.638708	0.000138381	1		CK445139	GQ03705_C24	BT115729
MN5171044	0.10557	0.25336			-0.0608601	0.405757			-0.516307	9.23325e-07	1		CK444432	GQ03103_E24	BT107150
MN5171104	0.0389761	0.629113			0.166593	0.0894493			-0.50812	0.00010042	1		No	No	No
MN5171277	-0.0400831	0.751675			-0.0586107	0.455743			1.04308	6.0545e-06	1		CK444733	GQ03114_M06	BT107940
MN5171580	-0.0368038	0.748429			0.0797085	0.284309			0.530126	0.000144634	1		CK445106	GQ0131_M21	BT101850
MN5173141	0.0361508	0.831255			-0.132612	0.0807505			-0.592835	0.00352666	1		CK438011	GQ03410_H23	BT113485
MN5173638	-0.293357	0.021055			-0.331412	0.0205238			1.53832	9.49238e-08	1		CK438292	GQ0083_E11	No
MN5175147	0.209921	0.0865779			-0.447821	0.000260874			0.507455	0.00577778	1		CK437226	GQ04001_O24	No
MN5176097	-0.0789601	0.397984			0.232909	0.00589361			0.78547	2.86938e-05	1		CK437675	GQ03117_D03	BT108128
MN5176375	0.001122	0.99372			0.23366	0.0132459			0.515679	0.000176929	1		CK435701	GQ04006_J20	BT118456
MN5176628	-0.0575422	0.792135			0.0597923	0.406928			-0.522165	0.000174364	1		CK436316	GQ03406_I21	BT113382
MN5176704	0.0267389	0.792937			0.0739875	0.214807			-0.816027	6.0545e-06	1		CK436441	GQ03005_C22	BT106570
MN5177670	0.351214	0.00691902			-0.153529	0.20559			0.504019	7.81338e-05	1		CK437063	GQ02810_F11	BT104435
MN5181446	-0.116675	0.138323			0.124702	0.0895513			0.899222	8.57706e-08	1		CO476904	GQ0133_J21	BT101932
MN5181464	-0.0960913	0.177013			-0.0937186	0.179039			1.29396	6.26684e-08	1		DV978379	GQ03601_H18	BT114748
MN5181532	-0.0903051	0.286178			0.0843239	0.413308			0.825499	5.62185e-06	1		No	No	No
MN5181536	0.00701909	0.953379			-0.13501	0.108786			0.900375	0.000184868	1		CO476939	GQ0134_M10	BT101967
MN5181576	-0.381817	0.00432178			-0.192772	0.0263037			0.515977	0.000105991	1		CO476949	GQ0134_M23	No
MN5181585	-0.381722	0.00568299			-0.310237	0.00875545			-0.579055	0.00137223	1		CO476953	GQ0132_K16	BT101895
MN5181606	-0.0613475	0.592693			0.234564	0.0088809			0.696544	0.00304396	1		CO476962	GQ0132_K22	BT101896
MN5181740	0.112065	0.532946			0.0160298	0.890816			-1.64428	3.04384e-09	1		CO477001	GQ03228_F23	BT110817
MN5181797	-0.0571056	0.674593			-0.287257	0.000388813			0.586	0.0096312	1		No	No	No
MN5181850	0.384418	0.00104587			0.13261	0.158626			-0.642923	3.09988e-05	1		DV978506	GQ03612_P07	BT115266
MN5181891	0.0043363	0.968253			-0.153922	0.0489152			-0.515015	0.000154614	1		CO477053	GQ03410_E01	BT113484
MN5182007	-0.252466	0.0148704			-0.15891	0.102882			0.519509	0.000804401	1		CO477095	GQ0132_F06	BT101878
MN5182010	0.271622	0.00318316			-0.279432	0.0152661			-0.825629	1.54782e-05	1		CO477096	GQ0132_F09	BT101879
MN5182014	-0.403621	0.00349302			-0.468439	0.0142907			0.74992	0.000790183	1		CO477097	GQ02015_F24	BT102777
MN5182156	-0.0555238	0.719189			0.0993198	0.297018			0.574927	0.00566762	1		DV978614	GQ03311_L15	BT112195
MN5182237	-0.014655	0.879132			-0.293216	0.00173615			0.50853	0.00376518	1		CO477169	GQ03308_M13	BT112013
MN5182458	-0.0973976	0.335054			0.0346362	0.598023			0.798914	1.31968e-05	1		CO477252	GQ02819_D16	BT105153
MN5182517	0.486032	0.00476979			0.192796	0.188342			-0.568224	0.000178461	1		CO477276	GQ03817_O18	BT117364
MN5182519	0.0829381	0.347868			0.103004	0.299191			-0.753702	9.72963e-06	1		CO477277	GQ0133_D14	No
MN5182536	-0.209471	0.0533642			-0.288681	0.00832901			0.600879	0.000482721	1		CO477279	GQ03310_I01	BT112130
MN5182605	0.412403	0.000729042			0.212622	0.083245			-0.554663	0.000719183	1		DV978752	GQ01301_F05	BT101297
MN5182624	-0.0477805	0.703909			0.0281225	0.694975			0.858445	0.000625001	1		CO477317	GQ0134_P20	BT101983
MN5182629	0.17111	0.0661109			0.0994717	0.252474			-0.507832	0.00114905	1		CO477318	GQ02816_I04	BT104910
MN5182633	-0.0254106	0.835481			-0.0488273	0.473053			0.508035	0.000443167	1		CO477321	GQ02812_G11	BT104602
MN5190543	0.068878	0.458803			-0.0728306	0.287946			0.752424	2.8538e-05	1		DV980526	GQ0163_K11	BT102027
MN5190612	0.139767	0.295538			0.112669	0.0989257			-1.56188	1.71575e-07	1		CO480908	GQ03201_O01	BT108858
MN5190692	-0.0162597	0.895308			0.139037	0.119938			-0.538513	0.000178461	1		DV980586	GQ0164_N16	BT102041
MN5190867	0.0483614	0.60179			0.0876509	0.160807			-0.716806	0.000236436	1		CO480634	GQ04103_B02	BT119242
MN5190914	-0.00659661	0.955332			0.0104497	0.91036			0.798434	9.9604e-06	1		DV980661	GQ0161_M05	No
MN5191109	-0.029046	0.815359			-0.292734	0.00829138			0.543734	0.00456963	1		CO480693	GQ03701_M12	BT115570
MN5191224	0.0839214	0.405299			0.158439	0.0407751			-1.33568	7.5128e-08	1		CO480718	GQ03819_N22	BT117458
MN5191333	-0.0106439	0.931709			-0.0203114	0.800992			-0.562273	2.9584e-06	1		CO480748	GQ0163_A18	BT102017
MN5191517	-0.0178954	0.846934			-0.0910181	0.348273			0.620453	0.0025491	1		CO480783	GQ03121_E06	BT108395
MN5191560	0.164618	0.104892			-0.289555	0.00105512			-0.934846	0.000447778	1		DV980871	GQ03510_C01	BT114202
MN5191586	0.147629	0.0755993			0.43499	0.000711087			-0.568779	0.000260361	1		DV980875	GQ03801_I08	BT116537
MN5191775	-0.0376517	0.720921			0.0285516	0.800761			0.632464	6.27062e-06	1		CO480843	GQ03002_I23	BT106477
MN5191783	-0.116804	0.545932			-0.144871	0.260608			-0.922249	0.00118883	1		CO480844	GQ02820_J08	BT105291
MN5191817	-0.00317061	0.976352			-0.0131824	0.892092			-1.35101	4.84588e-10	1		CO480852	GQ03224_F11	BT110611
MN5191997	-0.136613	0.0888673			0.3702	0.000347316			0.615031	0.00115556	1		CO480893	GQ03221_G05	BT110413
MN5192014	-0.0980398	0.320774			-0.0221658	0.783097			0.514211	0.00153715	1		CO480898	GQ03101_E23	BT106969
MN5192342	0.0610739	0.671671			0.0179311	0.917645			-0.599463	0.00867282	1		No	No	No
MN5192448	-0.0525817	0.878075			0.434192	0.021955			1.00261	0.000216377	1		DV978977	GQ0178_F18	BT102317
MN5192476	0.146465	0.103599			0.00373661	0.973239			-2.07842	4.43231e-09	1		CO478502	GQ03611_B02	BT115191
MN5192710	-0.177767	0.0561222			-0.353325	0.00173577			0.544217	0.00055645	1		CO478579	GQ04003_F19	BT118184
MN5192782	-0.076803	0.423109			-0.0359585	0.631713			0.565308	5.55525e-05	1		CO478606	GQ0174_J18	BT102285
MN5192870	0.43329	0.000115281			0.11844	0.160301			-0.602369	0.000366922	1		No	No	No
MN5193099	0.106397	0.130319			0.255027	0.000683802			-0.862433	2.40096e-05	1		DV979222	GQ02511_A12	BT103365
MN5193270	0.00300578	0.976861			0.167323	0.055643			0.575053	2.58272e-05	1		CO478773	GQ03232_B15	BT111056
MN5193322	0.128761	0.258634			-0.0686695	0.323935			-0.89981	3.76317e-06	1		DV979304	GQ03111_D23	BT107669
MN5193354	-0.0885489	0.218478			-0.0790441	0.242378			0.688037	1.28501e-05	1		CO478799	GQ03302_B19	BT111677
MN5193394	0.208171	0.0509034			0.477866	9.6049e-05			-0.629626	2.42288e-06	1		CO478812	GQ03126_K15	BT108757
MN5193490	-0.0409275	0.687572			-0.130775	0.252821			0.578321	5.41418e-05	1		DV979364	GQ04004_F06	BT118261
MN5193728	-0.109653	0.490879			0.111494	0.428795			-0.570184	0.00327463	1		CO474499	GQ02903_I19	BT106130
MN5193939	0.315966	0.0179039			0.321009	0.00053175			-1.16236	7.94702e-07	1		DV971791	GQ03009_B07	BT106719
MN5194554	0.0371505	0.790052			0.082918	0.391409			-0.692549	6.34284e-06	1		DV970881	GQ03222_O12	BT110516
MN5195004	0.300455	0.0167377			0.170496	0.164715			-0.969909	1.17496e-06	1		No	No	No
MN5195393	0.295295	0.000684905			0.21096	0.0326134			-0.732854	9.33064e-05	1		DV972306	GQ03105_H03	BT107295
MN5195437	-0.0917036	0.388746			-0.221958	0.0157242			0.737441	3.71317e-06	1		CO472811	GQ04102_M13	BT119219
MN5195498	-0.0153675	0.896576			0.0799904	0.36586			0.5913	0.00657058	1		CO472969	GQ0047_G12	BT100857
MN5195597	-0.099327	0.445215			0.00532742	0.94436			0.522573	2.04918e-05	1		No	No	No
MN5195660	-0.234849	0.059709			-0.0709601	0.473053			0.532252	0.00218159	1		DV971173	GQ03118_L01	BT108233
MN5196053	0.266367	0.00753496			-0.271187	0.00755651			-0.509251	0.000120249	1		DV972030	GQ03005_F15	BT106579
MN5196563	0.0545057	0.646387			-0.204848	0.0145263			-0.796	4.98897e-05	1		No	No	No
MN5196607	-0.133275	0.112215			-0.484527	2.03478e-05			0.561882	0.000127252	1		No	No	No
MN5196728	-0.00951457	0.924992			0.144972	0.111302			0.67036	1.09938e-05	1		CO473447	GQ03312_M14	BT112267
MN5196736	-0.176873	0.152814			-0.311529	0.00283777			0.545203	0.000142801	1		DV972446	GQ04002_L22	BT118130
MN5196806	-0.105374	0.261222			-0.0575541	0.470828			0.619721	0.000123805	1		No	No	No
MN5197010	-0.0971807	0.387671			-0.190963	0.0663248			0.557465	1.15568e-05	1		DV971959	GQ03709_B14	BT115936
MN5207594	-0.103066	0.269213			-0.0545941	0.540219			0.54874	0.00272555	1		DV971612	GQ0049_L03	BT100900
MN5232079	-0.0182864	0.868692			-0.0707606	0.370896			0.666233	0.000721874	1		DV989531	GQ03812_P01	BT117106
MN5232160	0.0308031	0.742273			-0.0848831	0.209553			-0.547765	0.000268488	1		CO486772	GQ03201_F09	BT108812
MN5232179	0.0308469	0.828566			0.051078	0.599818			-0.550839	0.000209521	1		DV989545	GQ04111_I24	BT119874
MN5232404	0.42616	0.000401697			0.402177	0.00356561			-0.579507	7.13051e-06	1		CO486795	GQ03806_K20	BT116785
MN5232701	-0.0817225	0.659931			-0.0636994	0.412748			0.820574	0.00111725	1		CO483371	GQ03323_J19	BT112973
MN5232712	-0.0160923	0.929188			-0.467186	0.00037333			-1.02996	1.37084e-08	1		CO483376	GQ02014_I19	No
MN5232781	0.370131	0.0103864			0.203053	0.0178024			-1.50202	1.37084e-08	1		DV984436	GQ0207_N08	BT103180
MN5232785	-0.214715	0.0225477			-0.298683	0.0183509			0.654213	4.29041e-06	1		CO483402	GQ0205_A12	BT103017
MN5232791	-0.317706	0.0017901			-0.349251	0.0038291			1.11083	2.53446e-07	1		CO483407	GQ03238_I01	BT111495
MN5232878	-0.237706	0.0631794			-0.43809	0.0796786			-1.21597	0.00338324	1		CO483444	GQ0203_J23	BT102939
MN5232922	0.0700089	0.60757			0.186015	0.0335614			1.3051	3.04229e-07	1		CO483458	GQ03808_I05	BT116881
MN5232933	-0.237819	0.240583			0.158887	0.0800153			1.2137	4.74976e-07	1		CO483466	GQ04007_D22	BT118519
MN5233158	0.377162	0.000198173			0.166607	0.072619			-0.905592	4.29041e-06	1		CO483544	GQ04102_C19	BT119163
MN5233178	-0.114595	0.457194			-0.00980312	0.933473			0.514521	0.000912713	1		DV984632	GQ02902_K11	BT106082
MN5233567	-0.264038	0.0043273			-0.21096	0.0344917			0.658713	4.60021e-06	1		CO483685	GQ04002_M07	BT118131
MN5233780	-0.0255566	0.84599			0.0797037	0.43056			0.545719	0.000427663	1		CO483761	GQ02801_C23	BT103721
MN5233801	-0.0478884	0.786835			0.00840643	0.93469			0.649034	0.000264243	1		DV984957	GQ03701_A12	BT115527
MN5233848	0.0113254	0.927971			0.0481619	0.516482			0.650214	5.84238e-05	1		DV984983	GQ02907_M23	BT106342
MN5233920	-0.230935	0.0813702			-0.48214	0.000239896			-0.613898	0.00172624	1		DV985024	GQ0207_H19	BT103157
MN5234054	0.0868442	0.338551			-0.0197207	0.747978			-0.74255	7.59351e-05	1		DV985094	GQ03211_O01	BT109734
MN5234074	-0.00285132	0.981888			0.0255692	0.77602			0.669369	0.000174916	1		DV985105	GQ02805_A15	BT103992
MN5234099	-0.0838955	0.334338			-0.130596	0.10803			-0.730303	0.000433813	1		DV985116	GQ0206_I20	BT103097
MN5234450	-0.175647	0.033361			-0.491843	0.000466476			0.777695	2.42288e-06	1		CO483998	GQ0203_M11	BT102945
MN5234569	-0.0821519	0.361852			-0.0782707	0.34875			0.612395	0.000178287	1		CO484033	GQ0208_E19	BT103200
MN5234578	0.0323875	0.77083			0.134065	0.294287			-0.712364	4.23095e-07	1		CO484036	GQ0204_D01	BT102966
MN5234648	-0.271972	0.0174077			-0.102565	0.472548			1.39227	2.72417e-05	1		CO484057	GQ04108_J07	BT119670
MN5234685	0.0475139	0.728294			-0.0501509	0.646196			-0.538649	0.00153715	1		DV985432	GQ0202_J06	BT102893
MN5234911	-0.0891947	0.4554			-0.299753	0.0221646			0.649865	0.000144742	1		CO484168	GQ02821_M18	BT105385
MN5234949	0.0482854	0.796395			-0.152501	0.103469			0.708387	2.57112e-07	1		DV985537	GQ03817_J11	BT117348
MN5234952	-0.123761	0.105578			-0.144698	0.149284			0.536808	1.98999e-05	1		CO484186	GQ0202_F02	BT102880
MN5235024	-0.0397731	0.663048			-0.0722184	0.258253			0.804422	5.78508e-05	1		DV985582	GQ0207_B14	BT103131
MN5235055	-0.111079	0.319109			0.00476334	0.969052			1.43722	1.28095e-06	1		CO484213	GQ03308_B18	BT111949
MN5235294	-0.176141	0.0202964			-0.0806937	0.381786			0.508432	0.000971535	1		DV985731	GQ0204_L10	BT103002
MN5235441	-0.137979	0.0449701			0.0225964	0.756314			0.61798	3.33265e-05	1		DV985801	GQ0204_E01	No
MN5235598	-0.126194	0.215794			-0.392	0.000817661			0.60557	0.000125635	1		DV985880	GQ0207_J18	BT103162
MN5235744	-0.238036	0.0218622			-0.400631	0.000104884			0.684338	0.000173679	1		CO484446	GQ0201_O19	No
MN5235857	-0.306659	0.000583085			-0.0917527	0.347813			1.10807	8.38762e-06	1		CO484485	GQ0207_C09	BT103136
MN5236129	0.0126952	0.914236			0.411393	0.000302677			-0.56168	1.84937e-06	1		DV986170	GQ0204_J05	BT102994
MN5236147	0.0160089	0.915962			0.101462	0.199242			-0.564332	9.39544e-05	1		DV986181	GQ03005_F23	BT106580
MN5236165	-0.0717061	0.477964			0.00237932	0.978428			0.598455	0.000408731	1		DV986189	GQ0205_E02	BT103029
MN5236361	-0.0603935	0.54478			-0.478598	0.00189689			0.76009	5.18774e-05	1		DV986287	GQ03713_A03	BT116171
MN5236397	0.0702055	0.799437			0.308128	0.00412215			-0.758938	4.77739e-05	1		DV986308	GQ0202_L09	BT102899
MN5236657	-0.126532	0.178596			-0.284941	0.00185927			0.937288	3.5476e-07	1		No	No	No
MN5236865	-0.102661	0.348655			-0.297021	0.000454549			-0.792092	8.57336e-06	1		CO484833	GQ0208_O07	No
MN5236944	-0.239302	0.0871347			-0.400623	0.000251189			1.15058	4.05102e-08	1		DV986587	GQ03708_J16	BT115907
MN5237144	-0.351261	0.0339269			-0.34708	0.185282			1.18028	3.26889e-05	1		DV986698	GQ03219_E08	BT110288
MN5237248	-0.425389	0.000242169			-0.413181	0.0041675			0.614852	2.10633e-07	1		CO484952	GQ03210_E02	BT109584
MN5237318	0.113363	0.371369			0.180188	0.0112802			-0.604907	5.62185e-06	1		CO484978	GQ0203_H10	BT102932
MN5237509	-0.0374572	0.658922			-0.0292107	0.704168			0.527931	0.00150467	1		CO485041	GQ0207_K23	BT103166
MN5237614	-0.112322	0.158691			-0.171028	0.0521916			0.55543	0.00251774	1		CO485072	GQ03703_K16	BT115645
MN5237713	0.472745	0.000475549			0.0745493	0.351412			-0.528595	0.00297546	1		CO485116	GQ0206_F15	BT103086
MN5237981	-0.0377896	0.726331			-0.0514645	0.442466			0.676569	0.000389415	1		CO485218	GQ03619_G21	BT115514
MN5238057	-0.131624	0.0938218			-0.367399	0.00200553			1.10995	8.57706e-08	1		CO485240	GQ03212_A13	BT109751
MN5238069	0.301892	0.0524084			0.286722	0.019027			-0.93833	1.19656e-05	1		DV987172	GQ0204_E15	BT102973
MN5238077	-0.0354505	0.779434			-0.436577	0.00111391			-0.790565	0.00156696	1		No	No	No
MN5238087	0.235781	0.110115			-0.526335	0.0100648			0.942191	0.00124106	1		CO485250	GQ03501_I14	BT113795
MN5238098	-0.0374582	0.796961			-0.203824	0.0124526			0.820518	9.9993e-05	1		DV987184	GQ0197_C07	No
MN5238135	-0.0103026	0.942475			0.0677222	0.360185			0.656216	8.22546e-05	1		CO485268	GQ027113_D09	No
MN5238246	0.148465	0.197927			0.0909988	0.272604			-0.934839	1.41517e-05	1		No	No	No
MN5238510	0.0446986	0.727312			-0.202882	0.00611887			-1.53211	2.91967e-10	1		CO485394	GQ03228_F23	BT110817
MN5238701	-0.0794556	0.394828			-0.430058	0.000321725			0.51489	0.00106929	1		No	No	No
MN5238736	-0.194847	0.00848002			-0.117794	0.145723			0.714769	2.83066e-05	1		CO485472	GQ0205_E10	No
MN5238885	0.109921	0.129186			0.181551	0.0139414			-0.511413	4.74038e-06	1		CO481760	GQ03209_E17	BT109509
MN5239003	-0.0517737	0.531369			-0.352705	0.00120583			0.870289	2.55066e-05	1		DV982361	GQ03210_G20	BT109598
MN5239296	-0.206219	0.0576195			-0.122404	0.240219			0.838062	9.9604e-06	1		DV982484	GQ0192_K18	BT102435
MN5239412	-0.154899	0.135116			-0.492924	0.000777223			0.76438	1.1821e-07	1		DV982538	GQ03804_I09	BT116683
MN5239508	0.0424404	0.708174			-0.24085	0.00396111			1.18536	1.49569e-06	1		No	No	No
MN5239718	-0.0993251	0.186172			-0.00625649	0.920527			-0.546718	0.00012931	1		DV982671	GQ03519_F22	BT114692
MN5239723	-0.0289957	0.868274			0.116169	0.336241			-0.513302	8.42215e-05	1		DV982674	GQ0166_G19	BT102101
MN5240029	0.388645	0.00162252			-0.111098	0.176231			-0.653699	8.6128e-06	1		CO482102	GQ02808_K07	BT104293
MN5240304	0.0260401	0.805912			0.167332	0.014672			0.5387	0.00217102	1		No	No	No
MN5240316	0.0153075	0.907282			-0.545888	0.0275106			1.63347	3.78214e-06	1		CO482202	WS0332_D15	No
MN5240787	-0.0687196	0.51897			-0.111513	0.15067			0.545621	6.71941e-05	1		DV975257	GQ02903_L05	BT106136
MN5241101	-0.0149456	0.935422			-0.331216	0.00306928			-0.663976	4.33814e-05	1		CO475074	GQ00610_O15	BT100924
MN5241166	0.129042	0.0967558			0.0585537	0.47307			-0.779648	1.13405e-06	1		CO475101	GQ0066_L02	BT101075
MN5241350	-0.0133628	0.926549			0.078615	0.419682			0.609339	0.000542157	1		CO475168	GQ0065_M18	BT101049
MN5241386	0.0864492	0.632277			-0.349642	0.00112866			-0.619368	0.0052262	1		No	No	No
MN5241438	0.0531661	0.792939			-0.373772	0.0204173			0.625302	0.000582506	1		CO475199	GQ02825_P06	BT105666
MN5241484	-0.220435	0.0761378			-0.428748	0.00691574			1.16834	0.000349451	1		DV975619	GQ04004_L04	BT118288
MN5242005	-0.122283	0.569781			-0.0657321	0.739306			-0.967415	0.000787372	1		DV975918	GQ04010_B06	BT118775
MN5242492	-0.00287064	0.979868			0.0615205	0.488192			0.536257	3.21074e-05	1		CO475527	GQ03810_O19	BT116997
MN5243436	0.412079	8.47546e-05			0.269913	0.00172746			-0.890139	0.000389415	1		DV976681	GQ03320_J15	BT112764
MN5243775	0.264191	0.00506202			0.4622	0.000186093			-0.652561	4.42781e-05	1		No	No	No
MN5244359	0.0067469	0.952188			-0.0405278	0.583598			-0.530379	5.42077e-05	1		CO476137	GQ03515_K24	BT114499
MN5244589	-0.222328	0.236436			0.136571	0.430903			0.876909	0.000146184	1		CO476217	GQ03609_N11	BT115127
MN5244593	-0.07226	0.546298			-0.343613	0.0271458			1.56561	2.34187e-07	1		No	No	No
MN5244715	0.0315425	0.718661			0.0729355	0.332604			-0.553077	4.29041e-06	1		DV977362	GQ03315_D20	BT112436
MN5244783	0.0580555	0.571554			0.298387	0.00098702			-0.76447	9.60102e-06	1		DV977400	GQ02908_O20	BT106398
MN5245158	-0.296712	0.000917554			-0.257439	0.00179958			0.780406	2.92528e-05	1		No	No	No
MN5246062	0.145721	0.114919			0.245606	0.00594443			-0.551576	0.00129548	1		CO476692	GQ03915_E01	BT117872
MN5246063	0.0695762	0.457121			-0.0209571	0.805937			-0.571738	0.000481116	1		DV978094	GQ03222_G20	BT110478
MN5246230	0.0124178	0.939676			0.193071	0.0734483			0.894185	0.000518659	1		CO476749	GQ00612_B02	BT100949
MN5246253	-0.0473669	0.603644			0.000294305	0.997329			-0.554151	7.15885e-05	1		CO476757	GQ02820_M20	BT105311
MN5246432	0.257761	0.0126243			-0.0181836	0.789709			-0.72637	5.22926e-05	1		DV978273	GQ03719_O11	BT116502
MN5248894	-0.0853207	0.314548			-0.0347734	0.634384			0.94407	1.54782e-05	1		CO486877	GQ03221_I05	BT110420
MN5249249	0.0563446	0.496911			-0.0661241	0.583244			-0.565211	3.0382e-06	1		CO486936	GQ0222_J09	BT103268
MN5249740	-0.0481244	0.682283			-0.467039	0.000179012			0.685857	0.000229275	1		DV989910	GQ03906_P10	BT117667
MN5249759	0.0617089	0.522711			0.21266	0.0230929			0.597059	0.000165958	1		CO487020	GQ03326_O16	BT113185
MN5250118	0.0259142	0.893419			-0.41037	0.00370229			0.658059	0.00111202	1		DV987607	GQ03719_C02	BT116465
MN5250426	-0.033149	0.799437			-0.405662	9.38027e-05			1.00123	1.93152e-07	1		No	No	No
MN5250519	-0.261551	0.030199			-0.36584	0.0180233			0.912955	0.00018974	1		CO485604	GQ02012_K24	BT102727
MN5250598	-0.0406378	0.697056			-0.0781226	0.28101			0.74946	6.86061e-07	1		DV987807	GQ03321_B11	BT112800
MN5250766	-0.122232	0.129279			0.0267902	0.649944			0.694547	0.00387846	1		DV987888	GQ02811_M10	BT104555
MN5250894	0.290293	0.0103268			0.437674	5.80045e-05			-0.603666	3.64143e-07	1		DV987938	GQ03802_H12	BT116580
MN5250943	-0.0319354	0.727312			-0.207822	0.0213675			0.543157	0.000381962	1		CO485697	GQ02740_B04	No
MN5251197	-0.119596	0.0878843			-0.359563	0.00160461			0.629135	1.56122e-05	1		CO485763	GQ02013_I15	No
MN5251284	-0.168994	0.0190268			-0.0941067	0.211977			1.31465	1.90983e-05	1		CO485786	GQ02016_N04	BT102812
MN5251373	-0.249862	0.0116402			-0.216086	0.102697			0.983971	1.38062e-05	1		CO485809	GQ02014_L23	BT102770
MN5251384	-0.114699	0.36871			-0.11457	0.305817			0.934828	8.09183e-05	1		No	No	No
MN5251404	-0.0478927	0.629961			-0.317513	0.00186994			0.602227	5.30202e-05	1		DV988155	GQ04007_E19	BT118524
MN5251529	0.191406	0.0273457			0.0309176	0.727946			-0.5076	0.00464798	1		CO485862	GQ02816_I04	BT104910
MN5251625	-0.138497	0.273468			0.444705	0.00207967			0.530735	9.0593e-05	1		DV988245	GQ03213_D08	BT109872
MN5251671	-0.171731	0.0116402			0.0671548	0.318314			1.39508	6.24975e-07	1		CO485903	GQ02815_C18	BT104795
MN5251868	-0.0657931	0.623334			-0.364528	0.00387855			0.548706	0.00106526	1		CO485969	GQ03801_E18	BT116523
MN5252080	-0.0619329	0.516268			-0.188676	0.0497157			0.579482	1.13687e-05	1		CO486025	GQ02802_I24	BT103811
MN5252285	0.296775	0.417165			0.201905	0.340952			0.927233	0.00728277	1		CO486087	GQ03212_H15	BT109793
MN5252367	0.241258	0.00506202			-0.0133416	0.918997			-0.624364	8.57141e-07	1		CO486114	GQ04108_O24	BT119698
MN5252485	-0.0699501	0.352548			-0.0363056	0.638289			0.631455	3.21074e-05	1		CO486147	GQ03916_J09	BT117908
MN5252634	-0.0600325	0.528309			-0.135889	0.0520664			1.20454	0.000264033	1		CO486184	GQ04105_L05	BT119440
MN5252738	-0.288401	0.028021			-0.0649804	0.428772			0.584831	0.000427663	1		No	No	No
MN5252785	-0.195101	0.0142097			0.0148989	0.840616			0.578286	0.000178466	1		CO486225	GQ02010_B09	BT102651
MN5252804	-0.0442863	0.703268			0.0178352	0.785033			0.580422	0.000554276	1		CO486229	GQ03707_L13	BT115870
MN5252993	-0.141858	0.123963			-0.316976	0.00403679			0.900983	8.57336e-06	1		DV988842	GQ02016_A08	No
MN5253023	0.114561	0.25305			0.206972	0.00271881			-0.601858	6.0545e-06	1		DV988854	GQ03013_K19	BT106924
MN5253030	0.0508782	0.821326			-0.253564	0.00555347			0.588454	0.00050058	1		DV988858	GQ0073_J08	BT101217
MN5253085	-0.0459911	0.744708			-0.0660205	0.280057			0.859923	0.000728809	1		DV988882	GQ02016_L16	BT102807
MN5253103	-0.193206	0.00941438			-0.198368	0.00594443			0.694903	0.000180868	1		CO486295	GQ02016_L20	No
MN5253106	-0.0228118	0.786488			0.130128	0.163172			1.02463	0.00128101	1		CO486296	GQ03312_M14	BT112267
MN5253287	-0.0679117	0.31869			0.0500124	0.509427			0.569289	0.000542157	1		CO486347	GQ02013_K17	No
MN5253424	-0.236449	0.0012705			-0.0624402	0.503075			0.691337	0.00109676	1		CO486394	GQ02012_A10	BT102713
MN5253446	-0.0318633	0.830207			-0.154744	0.13987			0.535958	0.00412896	1		DV989032	GQ03011_I03	BT106829
MN5253774	-0.149248	0.0712061			-0.175975	0.0184442			0.659097	0.000148749	1		DV989164	GQ04011_G20	BT118880
MN5253899	-0.0923886	0.444122			-0.42197	0.00282352			0.710124	7.54239e-07	1		DV989216	GQ03206_N09	BT109294
MN5253942	0.212401	0.00400074			0.302944	0.000120492			-0.635371	8.75499e-06	1		DV982951	GQ02816_E13	BT104891
MN5254248	-0.108127	0.595765			0.0984322	0.500729			0.902915	1.1821e-07	1		DV983094	GQ03803_J20	BT116631
MN5254257	-0.01655	0.893807			0.00189562	0.979731			-0.566543	2.91265e-06	1		CO482349	GQ03221_D16	BT110401
MN5254291	0.0123217	0.9168			-0.0255316	0.778825			-1.47847	1.02261e-08	1		CO482363	GQ03215_M16	BT110071
MN5254357	-0.327229	0.00847286			-0.277182	0.0264241			0.7995	3.70023e-05	1		DV983142	GQ04005_E15	No
MN5254450	-0.0427715	0.645515			-0.104748	0.19329			0.655795	0.000649333	1		CO482423	GQ0198_B06	BT102617
MN5254833	0.373989	0.0178799			0.443812	0.000365187			-1.16306	2.9109e-08	1		DV983365	GQ0082_F08	BT101254
MN5254932	-0.00942672	0.923041			-0.456767	0.000952159			0.601166	0.000294099	1		DV983400	GQ03126_N21	BT108772
MN5255001	0.126081	0.220783			0.203943	0.0184947			-0.920341	2.39446e-05	1		DV983432	GQ03806_C04	No
MN5255208	0.0559822	0.584128			-0.00447879	0.960748			1.2312	4.491e-06	1		DV983532	GQ0197_H06	No
MN5255405	-0.173142	0.1644			-0.410705	0.000190702			0.634706	1.30558e-05	1		CO482783	GQ04107_J11	BT119596
MN5255417	0.145487	0.226805			0.0508199	0.572596			-0.666836	1.05279e-05	1		DV983630	GQ03103_J20	BT107167
MN5255630	-0.0710314	0.337629			-0.262703	0.034208			0.703023	2.57112e-07	1		DV983738	GQ0208_H07	BT103204
MN5255737	-0.0941003	0.248768			0.123399	0.0690907			0.53537	0.000655688	1		CO482906	GQ03714_K21	BT116252
MN5255743	0.200147	0.0513595			0.40933	0.00433511			-0.578633	0.00945956	1		CO482909	GQ03001_N13	BT106443
MN5256013	-0.0229495	0.83897			0.00601386	0.945157			-0.731206	1.0474e-08	1		CO482997	GQ03216_M13	BT110133
MN5256398	0.47234	0.000356527			0.40925	0.000562629			-0.65582	1.90517e-05	1		DV984111	GQ02802_F20	BT103801
MN5256526	0.0629349	0.415889			0.0499696	0.411323			-0.529705	0.000912713	1		No	No	No
MN5256642	-0.0143357	0.928471			-0.196653	0.0687921			1.4375	3.11628e-06	1		DV984232	GQ03223_L01	BT110567
MN5256692	-0.0596424	0.64144			-0.394986	0.267629			-0.920505	4.04654e-05	1		CO483251	GQ03809_L15	BT116933
MN5256882	0.0965124	0.284558			0.00993973	0.910329			-1.97237	3.54607e-10	1		DV984338	GQ03227_I23	BT110764
MN5256931	0.0394472	0.776499			0.0730929	0.506186			-0.632898	2.27372e-06	1		CO483339	GQ03609_L13	BT115120
MN5257009	-0.0398407	0.613178			0.0665071	0.336024			0.636698	1.25586e-05	1		DV989231	GQ0209_K24	No
MN5257044	-0.141817	0.0449701			-0.311335	0.0203781			1.05072	1.15568e-05	1		DV989244	GQ0194_I21	No
MN5257074	0.12014	0.429455			-0.134466	0.0732602			-1.3297	5.77986e-06	1		CO486546	GQ03410_L17	No
MN5257151	-0.341907	0.000599269			0.0398695	0.594904			0.663875	2.24349e-06	1		No	No	No
MN5257382	0.0374513	0.635278			-0.275736	0.00957123			0.730587	9.23325e-07	1		DV989367	GQ0209_O21	BT103253
MN5257484	0.0839749	0.221065			0.335169	0.00294736			-0.585611	3.61976e-06	1		CO486668	GQ02903_B06	BT106105
MN5258488	0.051589	0.585824			-0.0499348	0.470243			0.759085	0.000112845	1		DV972640	GQ03414_K12	BT113603
MN5258731	-0.172426	0.0123581			0.114677	0.0898479			0.719266	3.37536e-06	1		CO472907	GQ04110_H04	BT119812
MN5258793	-0.00858037	0.961482			-0.142752	0.136851			0.603555	7.67934e-05	1		CO472863	GQ02902_I09	BT106078
MN5259265	-0.0479992	0.687641			0.153261	0.0308453			0.714496	0.000293715	1		CO473557	GQ03112_H16	BT107764
MN5259797	-0.0268861	0.869399			-0.2141	0.0283141			-0.579389	0.00402427	1		DV974602	GQ03209_E13	BT109508
MN5259910	-0.112012	0.37233			-0.0791751	0.341835			0.629943	4.29041e-06	1		CO473985	GQ03807_J24	BT116839
Total of significant sequences			202				715				513

## Sheet: Table S2
Table S2 Predicted annotations and KEGG functional categorization of co-expressed sequences common to PtMYB1, PtMYB8, and PtMYB14-OE backgrounds.
												Predicted annotation
Sequence				MYB OE Profile				KEGG functional categorization				TAIR 9.0								Rice RefSeq 43.0								Poplar RefSeq 43.0								Pine UniGene12								Sitka UniGene14
PN	cDNA model	GenBank AccN		1	8	14		GO Process	Pathway	Pathway Description		Accession	Description	Score	E-value	Cluseq_Start	Cluseq_End	Nb_Intervals	Intervals	Accession	Description	Score	E-value	Cluseq_Start	Cluseq_End	Nb_Intervals	Intervals	Accession	Description	Score	E-value	Cluseq_Start	Cluseq_End	Nb_Intervals	Intervals	Accession	Description	Score	E-value	Cluseq_Start	Cluseq_End	Nb_Intervals	Intervals	Accession	Description	Score	E-value	Cluseq_Start	Cluseq_End
1	GQ0195_M16	BT102510		–	–	+		CW METAB / REASSEMBLY	none			AT4G03210	XTH9 (XYLOGLUCAN ENDOTRANSGLUCOSYLASE/HYDROLASE 9); hydrolase, acting on glycosyl bonds / xyloglucan:xyloglucosyl transferase	350	3e-96	1	819	1	1-819	NP_001068033	Os11g0539200	305	1e-82	40	789	1	40-789	POPTR_0019s14590	similar to Xyloglucan endotransglucosylase/hydrolase protein 9 precursor (EC 2.4.1.207) (At-XTH9) (XTH-9).; [ co-ortholog (1of2) of At4g03210, ]	365	1e-100	16	789	1	16-789	UG|Pta.9116|gb|CX712742	Transcribed locus, weakly similar to NP_192230.1 XTH9 (XYLOGLUCAN ENDOTRANSGLUCOSYLASE/HYDROLASE 9); hydrolase, acting on glycosyl bonds / xyloglucan:xyloglucosyl transferase [Arabidopsis thaliana]	600	1e-171	1	777	1	1-777	UG|Psi.13278|gb|GH282951	Transcribed locus, weakly similar to XP_002326087.1 predicted protein [Populus trichocarpa]	614	1e-175	1	750
2	GQ03236_L18	BT111380		–	–	+		none				AT4G16730	lyase/ magnesium ion binding	198	1e-50	12	1130	1	12-1130	NP_001050103	Os03g0348200	137	5e-32	9	1130	1	9-1130	POPTR_0007s02810	no poplar v2 defline	231	3e-60	9	1130	1	9-1130	UG|Pta.17184|gb|DR015595	Transcribed locus, weakly similar to XP_002333193.1 predicted protein [Populus trichocarpa]	220	1e-123	366	1133	3	366-587,636-989,987-1133	UG|Psi.488|gb|ES669149	Transcribed locus, weakly similar to XP_002334138.1 predicted protein [Populus trichocarpa]	363	1e-109	528	1139
3	GQ03819_I08	BT117438		+	+	+		STRESS/DEF	none			AT2G39050	hydroxyproline-rich glycoprotein family protein	179	7e-45	318	764	1	318-764	NP_001060668	Os07g0684000	180	3e-45	267	770	1	267-770	POPTR_0019s04700	no poplar v2 defline	177	3e-44	321	764	1	321-764	UG|Pta.357|gb|DT625464	Transcribed locus, weakly similar to XP_002325401.1 predicted protein [Populus trichocarpa]	502	2e-161	84	987	3	84-137,159-860,937-987	UG|Psi.6523|gb|EF087804	Clone WS02743_M11 unknown mRNA	638	0	3	818
4	GQ0134_O03	BT101976		–	–	+		CARBOHYDRATE METAB	none			AT1G80160	lactoylglutathione lyase family protein / glyoxalase I family protein	215	2e-55	355	792	1	355-792	NP_001054776	Os05g0171900	219	1e-56	358	789	1	358-789	POPTR_0001s17160	lactoylglutathione lyase family protein; glyoxalase 1 family protein; contains glyoxalase family protein; [ co-ortholog (1of2) of At1g80160, ]	214	3e-55	358	834	1	358-834	UG|Pta.21652|gb|DT639004	Transcribed locus, weakly similar to NP_565231.1 lactoylglutathione lyase family protein / glyoxalase I family protein [Arabidopsis thaliana]	285	1e-79	355	894	2	355-780,784-894	UG|Psi.9923|gb|EF677304	Clone WS02765_B07 unknown mRNA	349	4e-96	358	891
5	GQ0131_M08	BT101848		–	–	+		PHENYLPROPANOID METAB / coumarine	[PATH:ath00940]/[PATH:ath00500]/[PATH:ath00460]	Phenylpropanoid biosynthesis / Starch and sucrose metabolism / Cyanoamino acid metabolism		AT1G26560	BGLU40 (BETA GLUCOSIDASE 40); catalytic/ cation binding / hydrolase, hydrolyzing O-glycosyl compounds	509	4e-144	36	1466	1	36-1466	NP_001053071	Os04g0474900	555	7e-158	3	1469	1	3-1469	POPTR_0001s05280	similar to Cyanogenic beta-glucosidase precursor (Linamarase). [ORG:Trifolium repens]; [ co-ortholog (2of2) of AAA93032, AAL07434, CAA49835, P26204, GLJY31, CAA40057, At3g60130, AAL06338, CAA40058, AAL07435, AAL39079, AAF04007, At5g44640, S31918, AAL35324	523	4e-148	15	1469	1	15-1469	UG|Pta.16786|gb|CO369254	Transcribed locus, weakly similar to XP_002448027.1 hypothetical protein SORBIDRAFT_06g019840 [Sorghum bicolor]	280	5e-121	735	1481	3	735-785,786-1022,1008-1481	UG|Psi.20396|gb|EF677990	Clone WS02816_C19 unknown mRNA	562	0	12	1469
6	GQ01303_A14	BT101381		–	–	+		none				No hit								No hit								POPTR_0005s22990	no poplar v2 defline	75.5	8e-14	149	472	1	149-472	UG|Pta.21176|gb|DR117268	Transcribed locus	136	2e-61	47	475	4	47-73,87-113,149-298,287-475	UG|Psi.12436|gb|EF083656	Clone WS0286_I08 unknown mRNA	359	2e-116	1	712
7	GQ0201_K10	BT102849		–	–	+		none				No hit								No hit								No hit								UG|Pta.17557|gb|CX651827	Transcribed locus, moderately similar to XP_002265590.1 PREDICTED: hypothetical protein [Vitis vinifera]	54.2	4e-26	244	774	3	244-318,571-651,715-774	UG|Psi.13804|gb|ES853458	Clone WS0271_D10 unknown mRNA	166	2e-89	2	785
8	GQ0197_M23	None		–	–	+		PHENYLPROPANOID METAB / coumarine	[PATH:ath00940]/[PATH:ath00500]/[PATH:ath00460]	Phenylpropanoid biosynthesis / Starch and sucrose metabolism / Cyanoamino acid metabolism		AT2G44480	BGLU17 (BETA GLUCOSIDASE 17); catalytic/ cation binding / hydrolase, hydrolyzing O-glycosyl compounds	458	2e-128	102	1652	1	102-1652	NP_001063539	Os09g0491100	483	4e-136	108	1649	1	108-1649	POPTR_0001s23070	no poplar v2 defline	477	3e-134	108	1652	1	108-1652	UG|Pta.16786|gb|CO369254	Transcribed locus, weakly similar to XP_002448027.1 hypothetical protein SORBIDRAFT_06g019840 [Sorghum bicolor]	295	4e-125	1020	1652	2	1020-1220,1206-1652	UG|Psi.20396|gb|EF677990	Clone WS02816_C19 unknown mRNA	523	0	75	1652
9	GQ02772_A06	None		–	–	+		none				AT3G07660	unknown protein	143	5e-34	13	870	1	13-870	NP_001057094	Os06g0206100	71.2	2e-12	100	873	1	100-873	POPTR_0014s16780	no poplar v2 defline	185	8e-47	13	870	1	13-870	UG|Pta.14412|gb|DR016226	Transcribed locus, weakly similar to XP_002267265.1 PREDICTED: hypothetical protein [Vitis vinifera]	116	2e-57	525	873	2	525-686,748-873	No hit
10	GQ03614_E10	BT115327		–	–	+		FLAVONOID METAB	[PATH:ath00941]	Flavonoid biosynthesis		AT5G42800	DFR (DIHYDROFLAVONOL 4-REDUCTASE); dihydrokaempferol 4-reductase	283	4e-76	83	1048	1	83-1048	NP_001053977	Os04g0630800	268	1e-71	74	1051	1	74-1051	POPTR_0004s03030	no poplar v2 defline	337	3e-92	92	1051	1	92-1051	UG|Pta.34287|gb|DR094292	Transcribed locus, weakly similar to XP_002271372.1 PREDICTED: anthocyanidin reductase [Vitis vinifera]	300	3e-149	71	892	2	71-415,473-892	UG|Psi.17767|gb|EF085313	Clone WS02726_P11 unknown mRNA	865	0	1	1206
11	GQ0205_N10	None		–	–	+		TERP/STILB	[PATH:ath00903]/[PATH:ath00945]	Limonene and pinene degradation / Stilbenoid biosynthesis		AT3G52970	CYP76G1; electron carrier/ heme binding / iron ion binding / monooxygenase/ oxygen binding	214	6e-104	76	1487	2	76-912,1017-1487	NP_001061284	Os08g0226300	210	1e-101	88	1484	2	88-906,1020-1484	POPTR_0003s11810	no poplar v2 defline	216	5e-113	76	1508	2	76-912,1026-1508	UG|Pta.191|gb|AY064170	P-coumarate 3-hydroxylase	208	8e-86	76	1523	4	76-453,517-639,829-912,1014-1523	UG|Psi.11987|gb|FD740116	Transcribed locus, weakly similar to XP_002275279.1 PREDICTED: similar to putative ripening-related P-450 enzyme [Vitis vinifera]	431	1e-172	779	1729
12	GQ01301_G24	BT101304		–	–	+		FLAVONOID METAB	[PATH:ath00941]	Flavonoid biosynthesis		AT5G05270	chalcone-flavanone isomerase family protein	211	2e-54	172	807	1	172-807	NP_001065587	Os11g0116300	205	1e-52	187	807	1	187-807	POPTR_0019s08610	no poplar v2 defline	221	2e-57	172	807	1	172-807	UG|Pta.1923|gb|CO161826	Transcribed locus, weakly similar to XP_002280158.1 PREDICTED: hypothetical protein [Vitis vinifera]	249	5e-130	5	942	4	5-70,172-525,577-837,856-942	UG|Psi.9298|gb|BT071190	Clone WS0278_A22 unknown mRNA	462	0	15	1105
13	GQ0183_A06	BT102361		–	–	+		CW METAB / REASSEMBLY	none			AT3G12500	ATHCHIB (ARABIDOPSIS THALIANA BASIC CHITINASE); chitinase	416	6e-116	849	1757	1	849-1757	NP_001055476	Os05g0399300	402	1e-111	771	1757	1	771-1757	POPTR_0004s18870	similar to chitinase. [ORG:Euonymus europaeus]; [ ortholog of CAA07413,CAA40212,AAP35269,AAP35272,CAD24068,AAG23965,Q06016,AAC16010,AAM12888,AAD03820,Q06012,AAD03581,CAA40209,AAF69836,BAB40816,CAA40211,AAM12890,P36361,AAD03577,At3g12500,AAD03821,CAB97002,	422	9e-118	861	1760	1	861-1760	UG|Pta.6573|gb|DR117318	Transcribed locus, moderately similar to XP_002488863.1 hypothetical protein SORBIDRAFT_3219s002010 [Sorghum bicolor]	550	4e-161	953	1829	2	953-1018,1044-1829	UG|Psi.17260|gb|EF084909	Clone WS0295_D18 unknown mRNA	775	0	752	1918
14	GQ0021_M15	BT100504		–	–	+		none				No hit								No hit								No hit								UG|Pta.15093|gb|DR057876	Transcribed locus	81.3	2e-37	157	654	4	157-366,375-485,488-517,532-654	UG|Psi.12769|gb|ES661045	Transcribed locus	359	1e-100	157	685
15	GQ03607_K13	BT115033		–	–	+		TOXIN CATABOLISM	none			AT4G01070	GT72B1; UDP-glucosyltransferase/ UDP-glycosyltransferase/ transferase, transferring glycosyl groups	313	6e-85	81	1484	1	81-1484	NP_001059728	Os07g0503500	293	7e-79	222	1397	1	222-1397	POPTR_0004s06920	no poplar v2 defline	313	5e-85	99	1391	1	99-1391	UG|Pta.22265|gb|DT631264	Transcribed locus, weakly similar to XP_002320188.1 predicted protein [Populus trichocarpa]	302	2e-122	246	1094	4	246-290,291-800,804-989,996-1094	UG|Psi.4346|gb|EF086158	Clone WS02716_D04 unknown mRNA	383	0	69	1474
16	GQ0203_O10	BT102953		–	–	+		FLAVONOID METAB	[PATH:ath00941]	Flavonoid biosynthesis		AT4G22880	LDOX (LEUCOANTHOCYANIDIN DIOXYGENASE); leucocyanidin oxygenase	414	2e-115	59	1081	1	59-1081	NP_001043065	Os01g0372500	333	4e-91	74	1081	1	74-1081	POPTR_0001s08410	similar to Leucoanthocyanidin dioxygenase (LDOX) (Leucocyanidin oxygenase) (Leucoanthocyanidin hydroxylase) (Anthocyanidin synthase). [ORG:Malus x domestica]; [ co-ortholog (2of2) of AAP49438, At4g22870, AAU12369, BAB92998, At4g22880, P51091, AAU12368, ]	430	4e-120	53	1081	1	53-1081	UG|Pta.3029|gb|DR093233	Transcribed locus, weakly similar to NP_194019.1 LDOX (LEUCOANTHOCYANIDIN DIOXYGENASE); leucocyanidin oxygenase [Arabidopsis thaliana]	352	5e-171	161	925	2	161-628,683-925	UG|Psi.16450|gb|EF085468	Clone WS02742_I08 unknown mRNA	562	0	2	1375
17	GQ0167_P07	BT102177		–	–	+		AMINO ACID METAB / SHIKIMATE AROGENATE	[PATH:ko00400]	Phenylalanine, tyrosine and tryptophan biosynthesis		AT3G07630	ADT2 (arogenate dehydratase 2); arogenate dehydratase/ prephenate dehydratase	253	7e-67	326	1258	1	326-1258	NP_001060740	Os07g0694600	254	3e-67	302	1264	1	302-1264	POPTR_0008s20010	no poplar v2 defline	260	6e-69	368	1258	1	368-1258	UG|Pta.16403|gb|DR097253	Transcribed locus, weakly similar to NP_187420.1 ADT2 (arogenate dehydratase 2); arogenate dehydratase/ prephenate dehydratase [Arabidopsis thaliana]	376	4e-147	455	1300	2	455-664,671-1300	UG|Psi.11689|gb|EF678421	Clone WS02920_D01 unknown mRNA	1160	0	2	1549
18	GQ0202_H02	BT102888		–	–	+		none				AT3G51680	short-chain dehydrogenase/reductase (SDR) family protein	274	2e-73	159	962	1	159-962	NP_001060718	Os07g0691600	261	2e-69	147	962	1	147-962	POPTR_0016s13680	short-chain dehydrogenase/reductase (SDR) family protein; similar to short-chain alcohol dehydrogenase GI:1877480 from (Tripsacum dactyloides); [ co-ortholog (2of2) of At3g51680, ]	285	1e-76	162	962	1	162-962	UG|Pta.16021|gb|DR016499	Transcribed locus, weakly similar to NP_190736.1 short-chain dehydrogenase/reductase (SDR) family protein [Arabidopsis thaliana]	544	2e-163	55	950	2	55-168,225-950	UG|Psi.7340|gb|BT070543	Clone WS02735_E19 unknown mRNA	420	5e-137	155	971
19	GQ0206_A18	BT103070		–	–	+		FLAVONOID METAB	[PATH:ath00941]	Flavonoid biosynthesis		AT5G13930	TT4 (TRANSPARENT TESTA 4); naringenin-chalcone synthase	644	0	29	1210	1	29-1210	NP_001068009	Os11g0530600	635	0	53	1210	1	53-1210	POPTR_0003s17540	similar to naregenin-chalcone synthase. [ORG:Medicago sativa]; [ co-ortholog (1of6) of CAA38456, S49203, 1JWX_A, CAA00091, Q9ZRR8, P51081, CAA44186, AAL09179, S33610, AAL09175, 1D6I_A, AAF71254, 1I88_A, CAA10641, CAA44933, S35166, AAM00232, BAA01075, P300	671	0	44	1204	1	44-1204	UG|Pta.2992|gb|DR093164	Transcribed locus, strongly similar to NP_196897.1 TT4 (TRANSPARENT TESTA 4); naringenin-chalcone synthase [Arabidopsis thaliana]	578	7e-165	482	1243	1	482-1243	UG|Psi.16269|gb|EF085970	Clone WS0281_N12 unknown mRNA	1196	0	2	1570
20	GQ03319_O02	BT112709		–	–	+		none				No hit								No hit								No hit								No hit								UG|Psi.17451|gb|BT071403	Clone WS0287_H21 unknown mRNA	706	0	8	1783
21	GQ03503_O12	BT113899		–	–	+		none				AT5G20190	binding	68.2	1e-21	14	810	2	14-550,658-810	NP_001058025	Os06g0606700	80.9	8e-22	14	813	2	14-550,643-813	POPTR_0001s02290	no poplar v2 defline	82.4	8e-23	380	810	2	380-550,643-810	UG|Pta.12405|gb|CO173988	Transcribed locus, weakly similar to NP_001144201.1 hypothetical protein LOC100277061 [Zea mays]	161	2e-117	228	1261	5	228-332,377-568,643-810,947-1228,1226-1261	UG|Psi.7021|gb|EF083286	Clone WS0282_K03 unknown mRNA	437	0	12	1539
22	GQ03504_D04	BT113910		–	–	+		none				No hit								No hit								No hit								UG|Pta.17270|gb|CX651449	Transcribed locus	55.1	5e-13	114	403	3	114-146,149-259,362-403	UG|Psi.13688|gb|FD734269	Clone WS0441_C16 unknown mRNA	166	8e-84	129	540
23	GQ02813_E08	BT104667		–	–	+		CARBOHYDRATE METAB	[PATH:ath00010]	Glycolysis, Gluconeogenesis		AT3G17940	aldose 1-epimerase family protein	363	4e-100	176	1195	1	176-1195	NP_001064192	Os10g0155500	383	4e-106	197	1195	1	197-1195	POPTR_0012s04330	aldose 1-epimerase family protein; similar to ALDOSE 1-EPIMERASE PRECURSOR GB:P05149 (SP|P05149|from) Acinetobacter (calcoaceticus ; [ ortholog of At3g17940,]	407	3e-113	182	1201	1	182-1201	UG|Pta.5693|gb|DR165718	Transcribed locus, weakly similar to NP_001052977.1 Os04g0458300 [Oryza sativa Japonica Group]	623	0	80	949	2	80-136,149-949	UG|Psi.118|gb|EF087154	Clone WS0286_P21 unknown mRNA	1045	0	23	1309
24	GQ0201_C19	BT102822		–	–	+		TERP/STILB	[PATH:ath00903]/[PATH:ath00945]	Limonene and pinene degradation / Stilbenoid biosynthesis		AT3G48280	CYP71A25; electron carrier/ heme binding / iron ion binding / monooxygenase/ oxygen binding	371	2e-102	112	1554	1	112-1554	NP_001063285	Os09g0441400	386	7e-107	118	1575	1	118-1575	POPTR_0007s06240	no poplar v2 defline	394	3e-109	115	1512	1	115-1512	UG|Pta.8382|gb|AY779539	Cytochrome P450 CYPC	318	0	115	1581	4	115-627,634-840,910-1320,1354-1581	UG|Psi.13782|gb|BT070895	Clone WS02758_I14 unknown mRNA	319	0	115	1608
25	GQ02013_B06	BT102734		–	–	+		none				No hit								No hit								No hit								No hit								No hit
26	GQ02016_N15	None		–	–	+		STRESS/DEF	none			AT4G27220	disease resistance protein (NBS-LRR class), putative	83.6	4e-16	3	731	1	3-731	NP_001067663	Os11g0265900	70.9	3e-12	3	737	1	3-737	POPTR_0006s14910	no poplar v2 defline	91.3	2e-18	3	746	1	3-746	UG|Pta.18803|gb|CO361685	Transcribed locus, weakly similar to NP_176325.2 disease resistance protein (NBS-LRR class), putative [Arabidopsis thaliana]	83.1	6e-40	51	746	4	51-149,198-269,282-488,543-746	UG|Psi.16447|gb|EF082236	Clone WS02711_I14 unknown mRNA	121	1e-43	3	746
27	GQ0133_I20	None		–	–	+		OXIDATION-REDUCTION	none			AT2G45550	CYP76C4; electron carrier/ heme binding / iron ion binding / monooxygenase/ oxygen binding	101	8e-22	65	526	1	65-526	NP_001064221	Os10g0166600	105	4e-23	191	526	1	191-526	POPTR_0003s11810	no poplar v2 defline	127	8e-30	74	526	1	74-526	UG|Pta.22616|gb|DT633663	Transcribed locus, weakly similar to NP_850440.1 CYP76C1; electron carrier/ heme binding / iron ion binding / monooxygenase [Arabidopsis thaliana]	211	1e-74	4	526	2	4-384,422-526	UG|Psi.17780|gb|ES261099	Transcribed locus, weakly similar to XP_002332627.1 cytochrome P450 [Populus trichocarpa]	213	1e-55	86	526
28	GQ03809_E07	BT116913		–	–	+		OXIDATION-REDUCTION	none			AT1G33730	CYP76C5; electron carrier/ heme binding / iron ion binding / monooxygenase/ oxygen binding	328	1e-89	3	1079	1	3-1079	NP_001049554	Os03g0248200	321	3e-87	3	1091	1	3-1091	POPTR_0003s11810	no poplar v2 defline	347	3e-95	6	1106	1	6-1106	UG|Pta.7545|gb|CO200190	Transcribed locus, weakly similar to NP_001064217.2 Os10g0165300 [Oryza sativa Japonica Group]	212	2e-87	396	1106	3	396-860,867-1061,1059-1106	UG|Psi.11987|gb|FD740116	Transcribed locus, weakly similar to XP_002275279.1 PREDICTED: similar to putative ripening-related P-450 enzyme [Vitis vinifera]	422	7e-123	426	1132
29	GQ03201_H08	None		–	–	+		none				No hit								No hit								No hit								UG|Pta.12829|gb|DR117625	Transcribed locus	90.4	3e-71	731	2218	5	731-871,907-969,1112-1324,1657-1776,2150-2218	UG|Psi.19285|gb|FD742678	Transcribed locus	469	3e-168	1593	2402
30	GQ03510_P10	BT114233		–	–	+		OXIDATION-REDUCTION	none			AT4G38540	monooxygenase, putative (MO2)	247	4e-65	150	1322	1	150-1322	NP_001049001	Os03g0154000	257	4e-68	150	1322	1	150-1322	POPTR_0004s18310	no poplar v2 defline	254	2e-67	150	1322	1	150-1322	UG|Pta.16347|gb|DT633474	Transcribed locus, weakly similar to NP_001140710.1 hypothetical protein LOC100272785 [Zea mays]	334	1e-117	34	857	3	34-81,150-710,705-857	UG|Psi.15124|gb|EF676387	Clone WS02735_B15 unknown mRNA	614	0	1	1304
31	GQ02012_P10	BT102733		–	–	+		none				AT4G39720	VQ motif-containing protein	67.4	4e-11	392	595	1	392-595	NP_001061781	Os08g0409500	70.9	3e-12	365	640	1	365-640	POPTR_0002s09550	similar to VQ motif-containing protein; [ co-ortholog (1of2) of At1g35830, ]	67.0	5e-11	347	508	1	347-508	UG|Pta.16717|gb|DR159708	Transcribed locus, weakly similar to XP_002262865.1 PREDICTED: hypothetical protein [Vitis vinifera]	84.9	2e-16	380	508	1	380-508	UG|Psi.18708|gb|FD736137	Transcribed locus	82.2	1e-15	377	508
32	GQ0195_E17	BT102487		–	+	+		LIPID METAB / JA	[PATH:ath00592]	alpha-Linolenic acid metabolism		AT3G22400	LOX5; electron carrier/ iron ion binding / lipoxygenase/ metal ion binding / oxidoreductase, acting on single donors with incorporation of molecular oxygen, incorporation of two atoms of oxygen	395	1e-109	3	1217	1	3-1217	NP_001050990	Os03g0699700	410	4e-114	6	1217	1	6-1217	POPTR_0008s15090	similar to lipoxygenase (EC 1.13.11.12) - soybean (fragment). [ORG:Glycine max]; [ co-ortholog (2of2) of AAB20900, S07075, P14856, At3g22400, S18612, ]	415	9e-116	3	1217	1	3-1217	UG|Pta.2049|gb|DR117561	Transcribed locus, weakly similar to XP_001785701.1 predicted protein [Physcomitrella patens subsp. patens]	372	7e-103	630	1220	1	630-1220	UG|Psi.4532|gb|EF676648	Clone WS02769_D16 unknown mRNA	268	2e-161	3	1226
33	GQ0204_N24	BT103013		–	–	+		TOXIN CATABOLISM	none			AT1G10360	ATGSTU18 (GLUTATHIONE S-TRANSFERASE TAU 18); glutathione transferase	211	2e-54	52	690	1	52-690	NP_001065131	Os10g0529800	231	1e-60	43	732	1	43-732	POPTR_0010s03960	no poplar v2 defline	217	3e-56	43	723	1	43-723	UG|Pta.20882|gb|DR023375	Transcribed locus, weakly similar to NP_001065123.1 Os10g0528300 [Oryza sativa Japonica Group]	458	4e-133	49	768	1	49-768	UG|Psi.6536|gb|EF087860	Clone WS02912_F07 unknown mRNA	530	3e-152	13	768
34	GQ01308_C17	BT101584		–	–	+		none				No hit								NP_001065841	Os11g0167800	90.5	2e-18	237	431	1	237-431	POPTR_0005s21570	no poplar v2 defline	85.9	6e-17	216	431	1	216-431	UG|Pta.17557|gb|CX651827	Transcribed locus, moderately similar to XP_002265590.1 PREDICTED: hypothetical protein [Vitis vinifera]	111	6e-38	252	599	2	252-431,540-599	UG|Psi.13804|gb|ES853458	Clone WS0271_D10 unknown mRNA	224	3e-84	2	606
35	GQ03413_I24	BT113565		–	–	+		none				AT4G27270	quinone reductase family protein	353	2e-97	82	684	1	82-684	NP_001060966	Os08g0139200	351	1e-96	82	687	1	82-687	POPTR_0001s43940	similar to FLAVODOXIN-LIKE QUINONE REDUCTASE 1; [ co-ortholog (1of2) of At5g54500, At4g27270, ]	354	1e-97	82	687	1	82-687	UG|Pta.1998|gb|DR097195	Transcribed locus, moderately similar to NP_194457.2 quinone reductase family protein [Arabidopsis thaliana]	588	4e-168	31	852	1	31-852	UG|Psi.6906|gb|EF084711	Clone WS0297_K24 unknown mRNA	616	0	1	896
36	GQ03406_D09	BT113368		–	–	+		TERP/STILB	[PATH:ath00903]/[PATH:ath00945]	Limonene and pinene degradation / Stilbenoid biosynthesis		AT1G11600	CYP77B1; electron carrier/ heme binding / iron ion binding / monooxygenase/ oxygen binding	512	1e-144	206	1627	1	206-1627	NP_001058373	Os06g0680700	504	2e-142	209	1624	1	209-1624	POPTR_0004s01860	no poplar v2 defline	518	1e-146	203	1624	1	203-1624	UG|Pta.21715|gb|DR102502	Transcribed locus, weakly similar to NP_172626.1 CYP77B1; electron carrier/ heme binding / iron ion binding / monooxygenase/ oxygen binding [Arabidopsis thaliana]	495	4e-149	814	1603	2	814-906,899-1603	UG|Psi.5756|gb|EF676608	Clone WS02744_G15 unknown mRNA	763	0	47	1872
37	GQ03703_P05	BT115660		–	–	+		none				AT1G11430	plastid developmental protein DAG, putative	129	1e-29	312	608	1	312-608	NP_001060965	Os08g0139100	132	2e-30	312	608	1	312-608	POPTR_0011s03550	similar to plastid developmental protein DAG; putative; similar to DAG protein; similar to chloroplast precursor (Garden snapdragon) SWISS-PROT:Q38732; [ ortholog of At1g11430,]	134	6e-31	312	608	1	312-608	UG|Pta.22221|gb|DT633091	Transcribed locus, weakly similar to XP_002445021.1 hypothetical protein SORBIDRAFT_07g002970 [Sorghum bicolor]	285	8e-94	71	794	5	71-169,189-245,249-611,717-767,771-794	UG|Psi.19503|gb|GH280860	Transcribed locus, weakly similar to NP_001151266.1 DAG protein [Zea mays]	348	3e-158	50	858
38	GQ04007_J01	BT118546		–	–	+		CW METAB / REASSEMBLY	none			AT4G16260	catalytic/ cation binding / hydrolase, hydrolyzing O-glycosyl compounds	302	7e-82	44	1036	1	44-1036	NP_001045388	Os01g0947000	286	4e-77	98	1036	1	98-1036	POPTR_0001s26210	similar to beta-1; similar to 3-glucanase. [ORG:Glycine max]; [ co-ortholog (4of4) of T05962, AAS09832, AAS09873, T05959, AAS09853, AAC04712, AAS09858, AAS09840, BAC66186, AAS09850, AAS09843, AAS09855, AAS09851, AAS09837, AAS09878, AAS09863, AAS09862, AAS	294	3e-79	26	1036	1	26-1036	UG|Pta.1332|gb|DR020633	Transcribed locus, weakly similar to NP_001045372.1 Os01g0944700 [Oryza sativa Japonica Group]	569	2e-162	38	898	1	38-898	UG|Psi.1093|gb|EF084635	Clone WS02719_D14 unknown mRNA	629	3e-180	23	1036
39	GQ0196_P07	None		–	–	+		FLAVONOID METAB	[PATH:ath00941]/[PATH:ath00944]	Flavonoid biosynthesis / Flavone and Flavonol Biosynthesis		AT5G07990	TT7 (TRANSPARENT TESTA 7); flavonoid 3'-monooxygenase/ oxygen binding	362	1e-99	151	1698	1	151-1698	NP_001063285	Os09g0441400	362	1e-99	127	1671	1	127-1671	POPTR_0007s06260	similar to cytochrome P450. [ORG:Lotus corniculatus var. japonicus]; [ co-ortholog (20of57) of AAF45143, CAB50768, AAF34534, AAP06953, BAA93632, AAM12530, CAB43505, AAF34532, BAA74466, BAA22423, AAF34528, AAF34521, AAF34522, AAF34526, AAF34520, T05944, AA	387	5e-107	127	1692	1	127-1692	UG|Pta.8382|gb|AY779539	Cytochrome P450 CYPC	303	0	127	1695	5	127-633,688-840,982-1047,1042-1455,1480-1695	UG|Psi.20362|gb|BT071181	Clone WS0277_F20 unknown mRNA	587	0	7	1755
40	GQ03707_B07	BT115833		–	–	+		STRESS/DEF	none			AT1G03220	extracellular dermal glycoprotein, putative / EDGP, putative	303	5e-82	51	1295	1	51-1295	NP_001055496	Os05g0402900	277	3e-74	15	1277	1	15-1277	POPTR_0002s05580	similar to unnamed protein product. [ORG:Glycine max]; [ co-ortholog (1of2) of CAC17729, AAQ54572, At1g03230, At1g03220, CAE85345, ]	324	2e-88	33	1289	1	33-1289	UG|Pta.14994|gb|CO413445	Transcribed locus, weakly similar to XP_002308984.1 predicted protein [Populus trichocarpa]	299	3e-145	33	920	2	33-497,498-920	UG|Psi.14009|gb|EF677210	Clone WS02763_K10 unknown mRNA	945	0	30	1383
41	GQ04110_H09	BT119814		–	–	+		TOXIN CATABOLISM	none			AT1G10360	ATGSTU18 (GLUTATHIONE S-TRANSFERASE TAU 18); glutathione transferase	105	3e-46	332	724	1	332-724	NP_001065136	Os10g0530400	115	2e-53	90	766	2	90-323,332-766	POPTR_0010s03960	no poplar v2 defline	114	9e-51	332	760	1	332-760	UG|Pta.5395|gb|DR097770	Transcribed locus, weakly similar to NP_172507.1 ATGSTU18 (GLUTATHIONE S-TRANSFERASE TAU 18); glutathione transferase [Arabidopsis thaliana]	284	6e-115	53	808	2	53-82,332-808	UG|Psi.6536|gb|EF087860	Clone WS02912_F07 unknown mRNA	277	1e-121	57	781
42	GQ0043_N14	None		+	+	–		FLAVONOID METAB	[PATH:ath00944]	Flavone and Flavonol biosynthesis		AT5G54160	ATOMT1 (O-METHYLTRANSFERASE 1); caffeate O-methyltransferase/ myricetin 3'-O-methyltransferase/ quercetin 3-O-methyltransferase	150	6e-36	13	372	1	13-372	NP_001061031	Os08g0157500	147	4e-35	13	372	1	13-372	POPTR_0014s10220	similar to eugenol O-methyltransferase. [ORG:Rosa chinensis var. spontanea]; [ co-ortholog (4of7) of BAC78826, ]	162	2e-39	4	372	1	4-372	UG|Pta.137|gb|U39301	Xylem caffeic acid O-methyltransferase (COMT-1)	111	5e-31	7	315	2	7-180,217-315	UG|Psi.6347|gb|EF083139	Clone WS02723_B15 unknown mRNA	530	2e-150	3	665
43	GQ03230_D22	BT110951		+	+	–		AMINO ACID METAB / SAM	[PATH:ath00270]	Cysteine and methionine metabolism		AT4G30550	glutamine amidotransferase class-I domain-containing protein	258	2e-68	343	1056	1	343-1056	NP_001046082	Os02g0179200	253	5e-67	340	1056	1	340-1056	POPTR_0018s11090	similar to glutamine amidotransferase class-I domain-containing protein; similar to defense-related protein (Brassica carinata) GI:14009290; [ ortholog of At4g30540,At2g23970,At4g30550,]	298	1e-80	343	1056	1	343-1056	UG|Pta.1395|gb|CO363194	Transcribed locus, weakly similar to XP_002272592.1 PREDICTED: hypothetical protein [Vitis vinifera]	452	6e-135	421	1231	3	421-1062,1069-1107,1178-1231	UG|Psi.13466|gb|ES665839	Transcribed locus, weakly similar to XP_002324516.1 predicted protein [Populus trichocarpa]	662	0	425	1249
44	GQ03812_F05	BT117075		+	–	–		none				No hit								No hit								No hit								UG|Pta.1358|gb|DR051868	Transcribed locus, weakly similar to NP_187123.1 PR4 (PATHOGENESIS-RELATED 4); chitin binding [Arabidopsis thaliana]	70.7	2e-66	125	813	6	125-253,260-352,366-422,434-502,545-604,748-813	UG|Psi.5979|gb|EF087042	Clone WS02814_J17 unknown mRNA	296	1e-153	20	889
45	GQ03711_I20	BT116079		+	+	–		none				AT2G40540	KT2 (POTASSIUM TRANSPORTER 2); potassium ion transmembrane transporter	1116	0	99	2420	1	99-2420	NP_001060637	Os07g0679000	1108	0	72	2420	1	72-2420	POPTR_0019s08430	similar to Potassium transporter 2 (AtPOT2) (AtKUP2) (AtKT2).; [ co-ortholog (2of3) of At2g40540, ]	1127	0	72	2420	1	72-2420	UG|Pta.19227|gb|DR097643	Transcribed locus, moderately similar to NP_177187.2 KUP6; potassium ion transmembrane transporter [Arabidopsis thaliana]	558	1e-158	1167	2009	1	1167-2009	UG|Psi.19665|gb|GH282843	Transcribed locus, weakly similar to NP_186854.1 KUP3 (K+ UPTAKE TRANSPORTER 3); potassium ion transmembrane transporter [Arabidopsis thaliana]	707	0	1640	2521
46	GQ03818_E09	BT117383		+	+	–		none				No hit								No hit								No hit								UG|Pta.15122|gb|CO201171	Transcribed locus, weakly similar to NP_001059015.1 Os07g0175600 [Oryza sativa Japonica Group]	159	2e-93	328	1150	5	328-594,623-703,754-966,968-1069,1067-1150	UG|Psi.15047|gb|ES864823	Transcribed locus, weakly similar to NP_001059015.1 Os07g0175600 [Oryza sativa (japonica cultivar-group)]	231	2e-148	325	1153
47	GQ0132_F24	BT101881		+	+	–		AMINO ACID METAB / SAM	[PATH:ath00270]	Cysteine and methionine metabolism		AT1G56430	NAS4 (NICOTIANAMINE SYNTHASE 4); nicotianamine synthase	237	2e-62	1	630	1	1-630	NP_001060707	Os07g0689600	233	2e-61	1	618	1	1-618	POPTR_0010s15300	no poplar v2 defline	241	2e-63	1	618	1	1-618	UG|Pta.200|gb|DN463022	Transcribed locus, weakly similar to NP_176038.1 NAS4 (NICOTIANAMINE SYNTHASE 4); nicotianamine synthase [Arabidopsis thaliana]	477	1e-134	4	666	1	4-666	UG|Psi.8325|gb|ES245995	Transcribed locus, weakly similar to NP_001049894.1 Os03g0307200 [Oryza sativa (japonica cultivar-group)]	568	4e-162	10	741
48	GQ03709_D11	BT115945		+	+	–		AMINO ACID METAB / SHIKIMATE AROGENATE	[PATH:ath00400]	Phenylalanine, tyrosine and tryptophan biosynthesis		AT3G29200	CM1 (CHORISMATE MUTASE 1); L-ascorbate peroxidase/ chorismate mutase	312	1e-84	397	1158	1	397-1158	NP_001044341	Os01g0764400	301	2e-81	367	1158	1	367-1158	POPTR_0017s12470	no poplar v2 defline	306	1e-82	391	1149	1	391-1149	UG|Pta.12758|gb|DR069348	Transcribed locus, weakly similar to NP_177096.1 CM3 (chorismate mutase 3); chorismate mutase [Arabidopsis thaliana]	288	1e-113	784	1624	6	784-1164,1162-1224,1281-1337,1347-1445,1447-1488,1556-1624	UG|Psi.5032|gb|ES865007	Transcribed locus, weakly similar to XP_002283293.1 PREDICTED: hypothetical protein [Vitis vinifera]	162	1e-39	859	1173
49	GQ03818_K09	BT117395		+	+	–		AMINO ACID METAB	[PATH:ath00260]/[PATH:ath00670]	Glycine, serine and threonine metabolism / One carbon pool by folate		AT4G13930	SHM4 (serine hydroxymethyltransferase 4); catalytic/ glycine hydroxymethyltransferase/ pyridoxal phosphate binding	801	0	159	1568	1	159-1568	NP_001066640	Os12g0409000	753	0	252	1568	1	252-1568	POPTR_0017s08600	similar to SERINE HYDROXYMETHYLTRANSFERASE 4; [ co-ortholog (2of2) of At4g13930, At4g13890, ]	808	0	159	1568	1	159-1568	UG|Pta.11129|gb|CO409350	Transcribed locus, moderately similar to NP_193129.1 SHM4 (serine hydroxymethyltransferase 4); catalytic/ glycine hydroxymethyltransferase/ pyridoxal phosphate binding [Arabidopsis thaliana]	556	0	11	929	3	11-103,138-839,837-929	UG|Psi.5390|gb|EF676690	Clone WS02735_F19 unknown mRNA	1405	0	3	1811
50	GQ02828_N17	BT105813		+	+	–		STRESS/DEF	none			AT1G80920	J8; heat shock protein binding / unfolded protein binding	130	4e-30	223	663	1	223-663	NP_001058224	Os06g0650900	75.1	2e-13	331	597	1	331-597	POPTR_0001s03470	similar to DNAJ heat shock N-terminal domain-containing protein; similar to SP|Q05646|Chaperone protein dnaJ Erysipelothrix rhusiopathiae ; similar to SP|P45555 Chaperone protein dnaJ (HSP40) Staphylococcus aureus; similar to J8 mRNA; similar to nuclear g	139	1e-32	223	660	1	223-660	UG|Pta.2535|gb|DR015390	Transcribed locus, weakly similar to XP_002263153.1 PREDICTED: hypothetical protein isoform 1 [Vitis vinifera]	383	4e-138	98	973	4	98-157,176-211,277-843,860-973	UG|Psi.5792|gb|EF084086	Clone WS0272_J12 unknown mRNA	565	0	4	1126
51	GQ0203_O13	BT102955		+	+	–		none				AT5G15150	ATHB-3 (ARABIDOPSIS THALIANA HOMEOBOX 3); DNA binding / sequence-specific DNA binding / transcription factor	129	1e-29	158	556	1	158-556	NP_001062064	Os08g0481400	135	2e-31	176	763	1	176-763	POPTR_0008s14770	similar to homeobox-leucine zipper protein; putative; similar to HD-ZIP transcription factor; putative; similar to homeobox-leucine zipper protein HAT7 (HD-ZIP protein 7) (HD-ZIP protein ATHB-3 (SP:Q00466|| (Arabidopsis thaliana); similar to Helianthus an	135	1e-31	92	553	1	92-553	UG|Pta.1188|gb|DR178238	Transcribed locus, weakly similar to XP_002445988.1 hypothetical protein SORBIDRAFT_07g029150 [Sorghum bicolor]	304	5e-127	362	1077	4	362-805,879-962,962-1036,1045-1077	UG|Psi.7115|gb|BT070684	Clone WS02743_M23 unknown mRNA	811	0	2	1079
52	GQ0257_E15	BT103567		+	+	–		none				AT3G22600	protease inhibitor/seed storage/lipid transfer protein (LTP) family protein	88.2	2e-17	123	578	1	123-578	NP_001059015	Os07g0175600	84.3	3e-16	138	554	1	138-554	POPTR_0002s05120	protease inhibitor/seed storage/lipid transfer protein (LTP) family protein; [ co-ortholog (1of3) of At2g48130, ]	95.9	1e-19	144	512	1	144-512	UG|Pta.15546|gb|DR165838	Transcribed locus, weakly similar to XP_002307597.1 predicted protein [Populus trichocarpa]	193	3e-99	24	886	5	24-401,452-601,610-750,751-795,803-886	UG|Psi.5396|gb|BT070716	Clone WS02746_H07 unknown mRNA	336	5e-172	3	898
53	GQ03320_F17	BT112746		+	+	–		none				AT2G35120	glycine cleavage system H protein, mitochondrial, putative	156	6e-38	210	611	1	210-611	NP_001058315	Os06g0667600	154	2e-37	201	611	1	201-611	POPTR_0012s14960	similar to glycine cleavage system H protein; similar to mitochondrial; putative; similar to SP|Q39732|Glycine cleavage system H protein ; similar to mitochondrial precursor {Flaveria anomala}; [ co-ortholog (2of2) of At2g35120, ]	160	3e-39	210	611	1	210-611	UG|Pta.3654|gb|DR014435	Transcribed locus, moderately similar to NP_181057.1 glycine cleavage system H protein, mitochondrial, putative [Arabidopsis thaliana]	190	8e-107	162	940	4	162-353,365-634,685-888,899-940	UG|Psi.6034|gb|BT070759	Clone WS02748_K14 unknown mRNA	353	0	41	1122
54	GQ03011_H03	BT106824		+	+	–		AMINO ACID METAB / SAM	[PATH:ath00270]	Cysteine and methionine metabolism		AT4G13940	MEE58 (MATERNAL EFFECT EMBRYO ARREST 58); adenosylhomocysteinase	689	0	1	1122	1	1-1122	NP_001067845	Os11g0455500	676	0	1	1122	1	1-1122	POPTR_0017s08610	similar to Adenosylhomocysteinase (EC 3.3.1.1) (S-adenosyl-L-homocysteine hydrolase) (AdoHcyase).; [ co-ortholog (2of2) of At4g13940, At3g23810, ]	693	0	1	1122	1	1-1122	UG|Pta.10148|gb|DN458874	Transcribed locus, strongly similar to NP_193130.1 MEE58 (MATERNAL EFFECT EMBRYO ARREST 58); adenosylhomocysteinase/ copper ion binding [Arabidopsis thaliana]	707	0	1	900	1	1-900	UG|Psi.20332|gb|EF085833	Clone WS0282_C19 unknown mRNA	913	0	1	1437
55	GQ03517_H18	BT114584		+	+	–		PROTEOLYSIS	none			AT5G50260	cysteine proteinase, putative	325	7e-89	2	739	1	2-739	NP_001067630	Os11g0255300	314	2e-85	2	688	1	2-688	POPTR_0015s09890	similar to Cys endopeptidase. [ORG:Vigna mungo]; [ ortholog of At3g48340,At5g50260,CAA40073,S49166,S22502,BAC77522,S12581,BAC77524,1910332A,BAC77523,CAA36181,P12412,P25803,At3g48350,]	330	2e-90	2	691	1	2-691	UG|Pta.2326|gb|DR019198	Transcribed locus, weakly similar to NP_680113.2 cysteine-type endopeptidase/ cysteine-type peptidase [Arabidopsis thaliana]	462	6e-135	2	764	2	2-694,705-764	UG|Psi.20688|gb|EF676917	Clone WS02757_N17 unknown mRNA	531	6e-151	2	760
56	GQ03811_E01	BT117023		+	+	–		PHENYLPROPANOID METAB	[PATH:ath00940]/[PATH:ath00945]/[PATH:ath00941]	Phenylpropanoid biosynthesis / Stilbenoid biosynthesis / Flavonoid biosynthesis		AT5G48930	HCT (HYDROXYCINNAMOYL-COA SHIKIMATE/QUINATE HYDROXYCINNAMOYL TRANSFERASE); quinate O-hydroxycinnamoyltransferase/ shikimate O-hydroxycinnamoyltransferase/ transferase	634	0	310	1593	1	310-1593	NP_001053225	Os04g0500700	560	3e-159	310	1596	1	310-1596	POPTR_0001s03440	transferase family protein; similar to anthranilate N-hydroxycinnamoyl/benzoyltransferase from Dianthus caryophyllus (GI:3288180; similar to GI:2239091); [ co-ortholog (2of2) of At5g48930, ]	653	0	310	1593	1	310-1593	UG|Pta.2312|gb|DR057489	Transcribed locus, moderately similar to NP_199704.1 HCT (HYDROXYCINNAMOYL-COA SHIKIMATE/QUINATE HYDROXYCINNAMOYL TRANSFERASE); quinate O-hydroxycinnamoyltransferase/ shikimate O-hydroxycinnamoyltransferase/ transferase [Arabidopsis thaliana]	323	4e-138	1191	1938	4	1191-1646,1650-1703,1756-1878,1882-1938	UG|Psi.14099|gb|EF677342	Clone WS02766_A07 unknown mRNA	1460	0	3	1994
57	GQ03303_N02	BT111802		+	+	–		PHENYLPROPANOID METAB	[PATH:ath00940]	Phenylpropanoid biosynthesis		AT1G15950	CCR1 (CINNAMOYL COA REDUCTASE 1); cinnamoyl-CoA reductase	463	5e-130	264	1208	1	264-1208	NP_001061909	Os08g0441500	441	1e-123	255	1205	1	255-1205	POPTR_0003s17980	similar to cinnamoyl CoA reductase. [ORG:Populus balsamifera subsp. trichocarpa]; [ ortholog of CAA12276,At1g80820,CAC07424,At1g15950,AAR83344,AAP46143,AAF43141,]	491	2e-138	246	1205	1	246-1205	UG|Pta.427|gb|AY064169	Cinnamoyl-CoA reductase	478	0	30	1346	4	30-113,111-776,828-1253,1251-1346	UG|Psi.682|gb|ES253511	Transcribed locus, moderately similar to XP_002273454.1 PREDICTED: hypothetical protein [Vitis vinifera]	373	0	468	1346
58	GQ03705_O04	BT115770		+	+	–		STRESS/DEF	none			AT1G01720	ATAF1; transcription activator/ transcription factor	280	5e-75	183	716	1	183-716	NP_001044617	Os01g0816100	290	7e-78	159	707	1	159-707	POPTR_0002s08150	no apical meristem (NAM) family protein; similar to NAC domain protein NAM GB:AAD17313 GI:4325282 from (Arabidopsis thaliana); a large family of putative transcriptional activators with NA family member; [ co-ortholog (1of2) of At1g01720, ]	290	5e-78	177	866	1	177-866	UG|Pta.8191|gb|DR689158	Transcribed locus, moderately similar to XP_001779494.1 predicted protein [Physcomitrella patens subsp. patens]	340	1e-160	270	1121	4	270-701,686-856,858-1049,1053-1121	UG|Psi.7934|gb|EF086773	Clone WS02922_C21 unknown mRNA	662	0	30	1539
59	GQ03606_I18	BT114985		+	+	–		none				AT1G15480	DNA binding	124	8e-29	18	392	1	18-392	NP_001066267	Os12g0170100	119	2e-27	15	392	1	15-392	POPTR_0016s03540	no poplar v2 defline	132	2e-31	18	392	1	18-392	No hit								UG|Psi.4099|gb|EF676557	Clone WS02742_B21 unknown mRNA	286	5e-81	21	455
60	GQ03808_E12	BT116864		+	+	–		PROTEOLYSIS	none			AT5G50260	cysteine proteinase, putative	395	1e-109	126	1172	1	126-1172	NP_001067630	Os11g0255300	394	2e-109	144	1112	1	144-1112	POPTR_0012s09270	no poplar v2 defline	410	2e-114	126	1112	1	126-1112	UG|Pta.2326|gb|DR019198	Transcribed locus, weakly similar to NP_680113.2 cysteine-type endopeptidase/ cysteine-type peptidase [Arabidopsis thaliana]	535	4e-157	345	1196	2	345-1127,1137-1196	UG|Psi.20688|gb|EF676917	Clone WS02757_N17 unknown mRNA	788	0	39	1238
61	GQ03007_K12	BT106671		+	+	–		PHENYLPROPANOID METAB	[PATH:ath00940]/[PATH:ath00360]/[PATH:ath00130]	Phenylpropanoid biosynthesis / Phenylalanine metabolism / Ubiquinone biosynthesis		AT3G21240	4CL2 (4-COUMARATE:COA LIGASE 2); 4-coumarate-CoA ligase	573	3e-163	18	1508	1	18-1508	NP_001047819	Os02g0697400	548	1e-155	21	1511	1	21-1511	POPTR_0019s07600	similar to 4-coumarate-CoA ligase (EC 6.2.1.12) (clone 4CL2) [validated] - quaking aspen. [ORG:Populus tremuloides]; [ ortholog of T08075,PQ0772,At1g65060,]	586	5e-167	18	1508	1	18-1508	UG|Pta.423|gb|U12013	PT4CL1 4-coumarate-CoA ligase enzyme	638	0	18	1693	4	18-236,288-1157,1206-1568,1631-1693	UG|Psi.12200|gb|EF678230	Clone WS0285_N20 unknown mRNA	842	0	20	1728
62	GQ03116_D16	BT108042		+	+	–		FLAVONOID METAB	[PATH:ath00944]	Flavone and Flavonol biosynthesis		AT5G54160	ATOMT1 (O-METHYLTRANSFERASE 1); caffeate O-methyltransferase/ myricetin 3'-O-methyltransferase/ quercetin 3-O-methyltransferase	200	5e-51	82	837	1	82-837	NP_001061031	Os08g0157500	187	3e-47	106	882	1	106-882	POPTR_0019s13400	similar to caffeic acid O-methyltransferase. [ORG:Rosa chinensis var. spontanea]; [ co-ortholog (1of4) of AAO33590, BAC78828, ]	230	5e-60	82	843	1	82-843	UG|Pta.137|gb|U39301	Xylem caffeic acid O-methyltransferase (COMT-1)	166	3e-60	142	837	4	142-225,272-358,397-702,739-837	UG|Psi.6347|gb|EF083139	Clone WS02723_B15 unknown mRNA	153	8e-50	400	822
63	GQ04111_G11	BT119867		+	+	–		AMINO ACID METAB	[PATH:ath00670]	One carbon pool by folate		AT2G44160	MTHFR2 (METHYLENETETRAHYDROFOLATE REDUCTASE 2); methylenetetrahydrofolate reductase (NADPH)	965	0	100	1881	1	100-1881	NP_001051683	Os03g0815200	975	0	100	1881	1	100-1881	POPTR_0017s00520	similar to Methylenetetrahydrofolate reductase (EC 1.5.1.20) (MTHFR2).; [ co-ortholog (2of2) of At2g44160, At3g59970, ]	1014	0	100	1881	1	100-1881	UG|Pta.5870|gb|DR110564	Transcribed locus, moderately similar to NP_566011.1 MTHFR2 (METHYLENETETRAHYDROFOLATE REDUCTASE 2); methylenetetrahydrofolate reductase (NADPH) [Arabidopsis thaliana]	651	0	1090	1974	1	1090-1974	UG|Psi.18007|gb|EF676309	Clone WS02730_K22 unknown mRNA	1508	0	16	2143
64	GQ03107_I24	BT107442		+	+	–		none				AT2G37980	unknown protein	241	2e-63	599	1114	1	599-1114	NP_001063294	Os09g0442900	233	9e-61	623	1222	1	623-1222	POPTR_0006s14490	no poplar v2 defline	249	9e-66	122	1222	1	122-1222	UG|Pta.23239|gb|DR687953	Transcribed locus, weakly similar to NP_001141687.1 hypothetical protein LOC100273815 [Zea mays]	206	2e-59	122	961	2	122-214,518-961	UG|Psi.3436|gb|EF678020	Clone WS02818_K16 unknown mRNA	851	0	5	1418
65	GQ02905_O05	BT106248		+	+	–		none				AT1G33475	hypothetical protein	137	5e-32	472	1347	1	472-1347	NP_001060818	Os08g0110300	127	7e-29	460	1353	1	460-1353	POPTR_0013s09090	zinc finger (C3HC4-type RING finger) family protein; similar to C3HC4 type (RING finger); [ co-ortholog (1of2) of At4g10170, At1g33480, ]	149	2e-35	472	1347	1	472-1347	UG|Pta.17572|gb|DT631151	Transcribed locus, weakly similar to XP_001774973.1 VAMP-like protein [Physcomitrella patens subsp. patens]	178	3e-112	54	726	3	54-356,361-423,463-726	UG|Psi.19745|gb|GH283485	Transcribed locus, weakly similar to XP_001784046.1 VAMP-like protein [Physcomitrella patens subsp. patens]	647	0	676	1524
66	GQ0166_N10	BT102121		+	+	–		STRESS/DEF	none			AT1G52760	esterase/lipase/thioesterase family protein	464	2e-130	60	1004	1	60-1004	NP_001046255	Os02g0207900	390	4e-108	30	995	1	30-995	POPTR_0003s05780	esterase/lipase/thioesterase family protein; similar to low similarity to monoglyceride lipase from (Homo sapiens) GI:14594904; similar to (Mus musculus) GI:2632162; [ co-ortholog (1of2) of At1g52760, ]	483	4e-136	60	1004	1	60-1004	UG|Pta.188|gb|DR101202	Transcribed locus, moderately similar to NP_175685.1 esterase/lipase/thioesterase family protein [Arabidopsis thaliana]	576	2e-171	276	1171	3	276-1022,1052-1075,1082-1171	UG|Psi.429|gb|BT071251	Clone WS02814_L01 unknown mRNA	1096	0	2	1414
67	GQ03805_C07	BT116706		+	+	–		AMINO ACID METAB / SHIKIMATE AROGENATE	[PATH:ath00400]	Phenylalanine, tyrosine and tryptophan biosynthesis		AT4G33510	DHS2 (3-deoxy-d-arabino-heptulosonate 7-phosphate synthase); 3-deoxy-7-phosphoheptulonate synthase	767	0	355	1797	1	355-1797	NP_001060314	Os07g0622200	792	0	349	1776	1	349-1776	POPTR_0002s09950	similar to 2-dehydro-3-deoxyphosphoheptonate aldolase; putative; similar to 3-deoxy-D-arabino-heptulosonate 7-phosphate synthase; putative; similar to DAHP synthetase; putative; similar to 3-deoxy-D-arabino-heptulosonate 7-phosphate GI:170224 from (Nicoti	809	0	349	1779	1	349-1779	UG|Pta.1154|gb|DR387993	Transcribed locus, moderately similar to NP_195077.1 DHS2 (3-deoxy-d-arabino-heptulosonate 7-phosphate synthase); 3-deoxy-7-phosphoheptulonate synthase [Arabidopsis thaliana]	675	0	865	1704	1	865-1704	UG|Psi.3119|gb|EF084957	Clone WS0284_O14 unknown mRNA	948	0	436	1776
68	GQ03236_G10	BT111350		+	+	–		PHENYLPROPANOID METAB	[PATH:ath00940]/[PATH:ath00640]	Phenylpropanoid biosynthesis / Propanoate metabolism		AT4G13660	PRR2 (PINORESINOL REDUCTASE 2); pinoresinol reductase	311	2e-84	121	1050	1	121-1050	NP_001066531	Os12g0265100	320	4e-87	130	1050	1	130-1050	POPTR_0001s01540	no poplar v2 defline	328	9e-90	130	1050	1	130-1050	UG|Pta.5358|gb|DR059817	Transcribed locus, weakly similar to XP_002326577.1 phenylcoumaran benzylic ether reductase -like protein [Populus trichocarpa]	487	2e-141	388	1135	2	388-1059,1088-1135	UG|Psi.16437|gb|EF086194	Clone WS02821_N24 unknown mRNA	183	4e-100	118	1059
69	GQ03507_P16	BT114096		+	–	+		none				No hit								No hit								No hit								No hit								UG|Psi.6519|gb|EF084062	Clone WS02911_N19 unknown mRNA	267	1e-71	2	409
70	GQ03616_M08	BT115442		+	+	–		PHENYLPROPANOID METAB	none			AT1G72230	plastocyanin-like domain-containing protein	106	5e-23	181	474	1	181-474	NP_001047603	Os02g0653200	136	4e-32	193	474	1	193-474	POPTR_0014s04850	no poplar v2 defline	127	2e-29	193	474	1	193-474	UG|Pta.4679|gb|CO174917	Transcribed locus, weakly similar to NP_001152678.1 blue copper protein [Zea mays]	284	3e-96	60	790	4	60-545,555-683,687-731,737-790	UG|Psi.4143|gb|EF087274	Clone WS02738_O07 unknown mRNA	663	0	15	839
126	GQ03516_G04	BT114532		+	ns	–		none				No hit								No hit								No hit								No hit								UG|Psi.15574|gb|EF084446	Clone WS0285_M11 unknown mRNA	87.2	2e-25	139	948
127	No			+	ns	–		none				No hit
128	GQ03814_N11	BT117195		+	ns	–		AMINO ACID METAB / SAM	[PATH:ath00270]	Cysteine and methionine metabolism		AT5G17920	ATMS1; 5-methyltetrahydropteroyltriglutamate-homocysteine S-methyltransferase/ methionine synthase	1248	0	134	2431	1	134-2431	NP_001067314	Os12g0624000	1283	0	134	2431	1	134-2431	POPTR_0019s05430	no poplar v2 defline	1254	0	134	2431	1	134-2431	UG|Pta.11142|gb|DN465434	Transcribed locus, moderately similar to NP_001078599.1 ATMS1; 5-methyltetrahydropteroyltriglutamate-homocysteine S-methyltransferase/ methionine synthase [Arabidopsis thaliana]	560	9e-161	1712	2587	2	1712-2446,2531-2587	UG|Psi.3735|gb|EF677917	Clone WS0278_I06 unknown mRNA	1028	0	1	2743
129	GQ03009_M04	BT106749		+	ns	–		none				AT3G03550	zinc finger (C3HC4-type RING finger) family protein	134	4e-31	169	597	1	169-597	NP_001047796	Os02g0692000	146	1e-34	136	615	1	136-615	POPTR_0013s07100	no poplar v2 defline	157	4e-38	184	600	1	184-600	UG|Pta.3988|gb|CO201383	Transcribed locus, weakly similar to XP_002325888.1 predicted protein [Populus trichocarpa]	350	8e-128	56	821	4	56-163,160-612,615-782,786-821	UG|Psi.1485|gb|EF086044	Clone WS02716_G07 unknown mRNA	127	1e-35	193	606
130	GQ03223_D08			+	ns	–		none				AT3G24660	TMKL1 (transmembrane kinase-like 1); ATP binding / kinase/ protein serine/threonine kinase	320	9e-150	199	2083	2	199-1287,1406-2083	NP_001065547	Os11g0107700	149	8e-72	415	2038	2	415-1293,1406-2038	POPTR_0002s25300	similar to Putative kinase-like protein TMKL1 precursor.; [ ortholog of At3g24660,]	342	3e-157	199	2074	2	199-1287,1406-2074	UG|Pta.9564|gb|CO162472	Transcribed locus, weakly similar to NP_001049840.1 Os03g0297800 [Oryza sativa Japonica Group]	233	2e-114	1406	2087	2	1406-1816,1815-2087	UG|Psi.5230|gb|EF677650	Clone WS02772_G01 unknown mRNA	796	0	13	2426
131	GQ04007_P08	BT118582		+	ns	–		TERP/STILB	[PATH:ath00900]	Terpenoid backbone biosynthesis		AT4G36810	GGPS1 (GERANYLGERANYL PYROPHOSPHATE SYNTHASE 1); farnesyltranstransferase	415	1e-115	187	1233	1	187-1233	NP_001060102	Os07g0580900	359	9e-99	349	1233	1	349-1233	POPTR_0004s08970	no poplar v2 defline	426	6e-119	235	1233	1	235-1233	UG|Pta.17429|gb|CV035621	Transcribed locus, moderately similar to XP_001752313.1 predicted protein [Physcomitrella patens subsp. patens]	475	6e-134	493	1236	1	493-1236	UG|Psi.6576|gb|BT071056	Clone WS02769_C02 unknown mRNA	938	0	7	1548
132	GQ03320_I12	BT112759		+	ns	–		AMINO ACID METAB	[PATH:ath00260]	Glycine, serine and threonine metabolism		AT4G35630	PSAT; O-phospho-L-serine:2-oxoglutarate aminotransferase	592	7e-169	301	1476	1	301-1476	No hit								POPTR_0005s10290	no poplar v2 defline	574	2e-163	310	1476	1	310-1476	UG|Pta.10688|gb|CO161329	Transcribed locus, moderately similar to NP_179354.1 phosphoserine aminotransferase, putative [Arabidopsis thaliana]	423	5e-118	448	975	1	448-975	UG|Psi.6565|gb|EF678631	Clone WS0292_E14 unknown mRNA	1131	0	28	1747
133	GQ03126_B12	BT108728		+	ns	–		none				AT5G18400	unknown protein	191	2e-48	157	1008	1	157-1008	NP_001054239	Os04g0674400	191	2e-48	160	1008	1	160-1008	POPTR_0005s22080	no poplar v2 defline	203	5e-52	148	1008	1	148-1008	UG|Pta.1486|gb|DR688758	Transcribed locus, weakly similar to NP_001054239.1 Os04g0674400 [Oryza sativa Japonica Group]	376	5e-131	63	800	2	63-107,132-800	UG|Psi.7358|gb|EF676142	Clone WS02714_K12 unknown mRNA	844	0	15	1127
134	No			+	ns	–		none				No hit
135	GQ0202_C05	BT102875		+	ns	–		LIPID METAB	[PATH:ath01040]	Biosynthesis of unsaturated fatty acids		AT3G55360	CER10; 3-oxo-5-alpha-steroid 4-dehydrogenase/ fatty acid elongase/ trans-2-enoyl-CoA reductase (NADPH)	452	6e-127	482	1405	1	482-1405	NP_001042030	Os01g0150000	472	8e-133	482	1405	1	482-1405	POPTR_0010s21190	3-oxo-5-alpha-steroid 4-dehydrogenase family protein; steroid 5-alpha-reductase family protein; similar to synaptic glycoprotein SC2 spliced variant from Homo sapiens (EMBL:AF038958); similar to SC2 from Rattus sp. (gi:256994); [ co-ortholog (2of2) of At3	468	2e-131	482	1405	1	482-1405	UG|Pta.1035|gb|DR163153	Transcribed locus, moderately similar to NP_001042030.1 Os01g0150000 [Oryza sativa Japonica Group]	593	4e-173	321	1234	2	321-368,380-1234	UG|Psi.10783|gb|EF087140	Clone WS02743_F02 unknown mRNA	873	0	333	1605
136	GQ03807_K17	BT116842		+	ns	–		CW METAB / REASSEMBLY	none			AT5G41040	transferase family protein	390	9e-151	258	1552	2	258-680,692-1552	NP_001067952	Os11g0507200	380	4e-105	264	1537	2	264-731,692-1537	POPTR_0001s33390	no poplar v2 defline	424	4e-167	255	1552	2	255-695,692-1552	UG|Pta.6906|gb|DR053727	Transcribed locus, weakly similar to NP_568587.2 transferase family protein [Arabidopsis thaliana]	460	3e-145	825	1687	3	825-911,914-1558,1646-1687	UG|Psi.15164|gb|EF676279	Clone WS02729_M11 unknown mRNA	828	0	1	1798
137	No			+	ns	–		none				No hit
138	GQ02901_N21	BT106042		+	ns	–		AMINO ACID METAB	[PATH:ath00260]	Glycine, serine and threonine metabolism		AT4G34200	EDA9 (embryo sac development arrest 9); ATP binding	729	0	1	1578	1	1-1578	NP_001054094	Os04g0650800	712	0	1	1578	1	1-1578	POPTR_0009s09950	similar to D-3-phosphoglycerate dehydrogenase; putative; similar to 3-PGDH; putative; similar to phosphoglycerate dehydrogenase; similar to Arabidopsis thaliana; similar to SP:O04130; [ co-ortholog (1of2) of At4g34200, ]	748	0	1	1578	1	1-1578	UG|Pta.4874|gb|DT635564	Transcribed locus, moderately similar to XP_001692431.1 D-3-phosphoglycerate dehydrogenase [Chlamydomonas reinhardtii]	336	6e-92	3	413	1	3-413	UG|Psi.134|gb|EF086058	Clone WS02721_C23 unknown mRNA	736	0	3	1887
139	GQ03803_H04	BT116621		+	ns	–		NUCLEOTIDE METAB	[PATH:ath00230]	Purine metabolism		AT5G03300	ADK2 (ADENOSINE KINASE 2); adenosine kinase/ copper ion binding / kinase	542	5e-154	102	1112	1	102-1112	NP_001047479	Os02g0625500	553	2e-157	51	1112	1	51-1112	POPTR_0010s23120	similar to putative adenosine kinase. [ORG:Populus alba x Populus tremula]; [ co-ortholog (1of2) of AAS00533, CAD31841, At5g03300, At3g09820, AAS00532, ]	571	9e-163	93	1112	1	93-1112	UG|Pta.777|gb|DR019078	Transcribed locus, moderately similar to XP_002272669.1 PREDICTED: hypothetical protein [Vitis vinifera]	491	3e-167	453	1249	2	453-1133,1136-1249	UG|Psi.6748|gb|BT070822	Clone WS02752_B10 unknown mRNA	1116	0	5	1345
140	No			+	ns	–		none				No hit
141	GQ0172_G20	BT102247		+	ns	–		LIPID METAB	[PATH:ath00564]	Glycerophospholipid metabolism		AT3G57650	LPAT2; 1-acylglycerol-3-phosphate O-acyltransferase	238	2e-62	1	621	1	1-621	NP_001044448	Os01g0782500	81.3	3e-15	1	357	1	1-357	POPTR_0016s05340	no poplar v2 defline	258	2e-68	1	621	1	1-621	UG|Pta.6055|gb|CX647900	Transcribed locus, moderately similar to NP_567052.1 LPAT2; 1-acylglycerol-3-phosphate O-acyltransferase [Arabidopsis thaliana]	273	3e-126	259	1142	7	259-639,648-686,688-735,764-835,872-1015,1022-1081,1089-1142	UG|Psi.15199|gb|ES866508	Transcribed locus, weakly similar to XP_002283340.1 PREDICTED: hypothetical protein [Vitis vinifera]	695	0	31	903
142	GQ03806_F17	BT116767		+	ns	–		LIPID METAB	none			AT1G74460	GDSL-motif lipase/hydrolase family protein	402	6e-112	161	1084	1	161-1084	NP_001057215	Os06g0229400	386	4e-107	173	1084	1	173-1084	POPTR_0012s07050	no poplar v2 defline	380	2e-105	161	1084	1	161-1084	UG|Pta.16856|gb|CO364682	Transcribed locus, weakly similar to XP_002284894.1 PREDICTED: hypothetical protein [Vitis vinifera]	481	7e-143	39	847	2	39-155,155-847	UG|Psi.16618|gb|EF087889	Clone WS02916_J11 unknown mRNA	675	0	3	1349
143	GQ03101_C18	BT106956		+	ns	–		none				No hit								No hit								No hit								UG|Pta.12136|gb|DR017611	Transcribed locus	163	1e-44	457	945	2	457-756,883-945	UG|Psi.19727|gb|GH283400	Transcribed locus	137	2e-55	468	962
144	GQ03309_B07	BT112033		+	ns	–		AMINO ACID METAB	[PATH:ath00290] / [PATH:ath00620]	Valine, leucine and isoleucine biosynthesis / Pyruvate metabolism		AT1G01090	PDH-E1 ALPHA (PYRUVATE DEHYDROGENASE E1 ALPHA); pyruvate dehydrogenase (acetyl-transferring)	579	4e-165	228	1343	1	228-1343	NP_001052065	Os04g0119400	556	3e-158	291	1343	1	291-1343	POPTR_0002s18020	no poplar v2 defline	601	1e-171	174	1343	1	174-1343	UG|Pta.1230|gb|DT627734	Transcribed locus, moderately similar to NP_171617.1 PDH-E1 ALPHA (PYRUVATE DEHYDROGENASE E1 ALPHA); pyruvate dehydrogenase (acetyl-transferring) [Arabidopsis thaliana]	363	9e-166	474	1325	2	474-932,984-1325	UG|Psi.3092|gb|EF678446	Clone WS02763_N16 unknown mRNA	766	0	2	1555
145	GQ02810_F11	BT104435		+	ns	+		PROTEOLYSIS	none			AT5G23210	SCPL34; serine-type carboxypeptidase	541	2e-153	151	1479	1	151-1479	NP_001047514	Os02g0634700	575	7e-164	61	1479	1	61-1479	POPTR_0007s07690	no poplar v2 defline	575	7e-164	160	1479	1	160-1479	UG|Pta.5495|gb|DR100308	Transcribed locus, weakly similar to XP_002310649.1 predicted protein [Populus trichocarpa]	475	5e-148	847	1709	4	847-1530,1563-1601,1615-1653,1653-1709	UG|Psi.3888|gb|FD735069	Clone WS02732_K03 unknown mRNA	486	2e-180	922	1817
146	GQ03309_B07	BT112033		+	ns	–		AMINO ACID METAB	[PATH:ath00290] / [PATH:ath00620]	Valine, leucine and isoleucine biosynthesis / Pyruvate metabolism		AT1G01090	PDH-E1 ALPHA (PYRUVATE DEHYDROGENASE E1 ALPHA); pyruvate dehydrogenase (acetyl-transferring)	579	4e-165	228	1343	1	228-1343	NP_001052065	Os04g0119400	556	3e-158	291	1343	1	291-1343	POPTR_0002s18020	no poplar v2 defline	601	1e-171	174	1343	1	174-1343	UG|Pta.1230|gb|DT627734	Transcribed locus, moderately similar to NP_171617.1 PDH-E1 ALPHA (PYRUVATE DEHYDROGENASE E1 ALPHA); pyruvate dehydrogenase (acetyl-transferring) [Arabidopsis thaliana]	363	9e-166	474	1325	2	474-932,984-1325	UG|Psi.3092|gb|EF678446	Clone WS02763_N16 unknown mRNA	766	0	2	1555
147	GQ03308_O19	BT112025		+	ns	–		none				AT2G18360	hydrolase, alpha/beta fold family protein	326	5e-89	269	1144	1	269-1144	NP_001047873	Os02g0706900	223	8e-58	269	871	1	269-871	POPTR_0007s12940	no poplar v2 defline	329	7e-90	269	1156	1	269-1156	UG|Pta.34353|gb|CF478997	Transcribed locus, weakly similar to NP_195379.1 hydrolase, alpha/beta fold family protein [Arabidopsis thaliana]	177	2e-48	377	868	1	377-868	UG|Psi.4202|gb|EF086662	Clone WS02732_J08 unknown mRNA	510	0	3	883
148	GQ03310_B11	BT112105		+	ns	–		none				AT1G22540	proton-dependent oligopeptide transport (POT) family protein	280	2e-145	30	1663	2	30-896,935-1663	NP_001051098	Os03g0719900	262	5e-132	12	1669	2	12-878,878-1669	POPTR_0001s06440	no poplar v2 defline	286	1e-144	99	1672	2	99-887,875-1672	UG|Pta.23835|gb|DT638847	Transcribed locus, weakly similar to NP_177357.2 transporter [Arabidopsis thaliana]	579	3e-165	3	857	1	3-857	UG|Psi.4564|gb|EF677938	Clone WS0279_F12 unknown mRNA	807	0	3	1878
149	GQ02511_E10	BT103373		+	ns	–		LIPID METAB	[PATH:ath00564]	Glycerophospholipid metabolism		AT2G38110	GPAT6 (GLYCEROL-3-PHOSPHATE ACYLTRANSFERASE 6); 1-acylglycerol-3-phosphate O-acyltransferase/ acyltransferase	558	7e-159	2	1171	1	2-1171	NP_001044839	Os01g0855000	535	1e-151	2	1162	1	2-1162	POPTR_0006s09900	phospholipid/glycerol acyltransferase family protein; similar to low similarity to SP|O87707 CicA protein {Caulobacter crescentus}; [ co-ortholog (2of2) of At2g38110, ]	567	2e-161	2	1162	1	2-1162	UG|Pta.3703|gb|CO167204	Transcribed locus, moderately similar to NP_181346.1 GPAT6 (GLYCEROL-3-PHOSPHATE ACYLTRANSFERASE 6); 1-acylglycerol-3-phosphate O-acyltransferase/ acyltransferase [Arabidopsis thaliana]	351	2e-96	2	469	1	2-469	UG|Psi.12933|gb|EF086095	Clone WS0276_F13 unknown mRNA	933	0	1	1522
150	GQ00411_P24	BT100713		–	ns	+		none				No hit								No hit								No hit								UG|Pta.14446|gb|DR069774	Transcribed locus	113	1e-85	656	1493	7	656-841,858-1034,1046-1102,1125-1163,1192-1245,1262-1414,1440-1493	UG|Psi.15325|gb|ES868036	Transcribed locus	358	7e-152	758	1509
151	GQ03902_B01	BT117517		–	ns	+		CW METAB / REASSEMBLY	none			AT3G12500	ATHCHIB (ARABIDOPSIS THALIANA BASIC CHITINASE); chitinase	323	4e-88	144	821	1	144-821	NP_001058626	Os06g0726100	335	6e-92	141	821	1	141-821	POPTR_0004s18870	similar to chitinase. [ORG:Euonymus europaeus]; [ ortholog of CAA07413,CAA40212,AAP35269,AAP35272,CAD24068,AAG23965,Q06016,AAC16010,AAM12888,AAD03820,Q06012,AAD03581,CAA40209,AAF69836,BAB40816,CAA40211,AAM12890,P36361,AAD03577,At3g12500,AAD03821,CAB97002,	338	9e-93	144	827	1	144-827	UG|Pta.3891|gb|DR095362	Transcribed locus, weakly similar to NP_001048871.1 Os03g0132900 [Oryza sativa Japonica Group]	314	9e-156	57	845	2	57-407,411-845	UG|Psi.5937|gb|BT070610	Clone WS02739_M02 unknown mRNA	748	0	9	1004
152	GQ03001_A22	BT106407		ns	+	–		none				AT1G29520	AWPM-19-like membrane family protein	153	6e-37	313	777	1	313-777	NP_001043981	Os01g0699900	168	2e-41	313	780	1	313-780	POPTR_0001s34320	AWPM-19-like membrane family protein; [ co-ortholog (1of2) of At1g29520, ]	150	4e-36	328	777	1	328-777	UG|Pta.15799|gb|CF394290	Transcribed locus, weakly similar to NP_001149332.1 plasma membrane associated protein [Zea mays]	213	2e-83	516	1157	3	516-848,913-1056,1101-1157	UG|Psi.5555|gb|EF084082	Clone WS0272_E10 unknown mRNA	794	0	19	1232
153	GQ03117_E09	BT108133		ns	+	–		none				AT1G26650	unknown protein	165	2e-40	372	1043	1	372-1043	NP_001067114	Os12g0577200	110	6e-24	360	1058	1	360-1058	POPTR_0008s09100	similar to expressed protein in Arabidopsis thaliana; [ co-ortholog (2of2) of At1g26650, At1g69430, ]	168	2e-41	369	1058	1	369-1058	UG|Pta.4130|gb|DR055080	Transcribed locus, weakly similar to XP_002460962.1 hypothetical protein SORBIDRAFT_02g038260 [Sorghum bicolor]	196	1e-61	666	1061	2	666-761,756-1061	UG|Psi.18611|gb|FD735375	Transcribed locus, weakly similar to NP_564252.2 unknown protein [Arabidopsis thaliana]	635	0	431	1285
154	GQ0071_M01	BT101186		ns	+	–		none				No hit								No hit								No hit								No hit								UG|Psi.14457|gb|EF677866	Clone WS02776_L19 unknown mRNA	283	6e-126	5	699
155	GQ03104_D05	BT107199		ns	+	–		none				No hit								No hit								No hit								UG|Pta.13442|gb|DR164295	Transcribed locus	156	7e-110	70	796	4	70-279,293-493,542-739,734-796	UG|Psi.9527|gb|ES251428	Transcribed locus	665	0	74	937
156	GQ03125_J12	BT108702		ns	+	–		none				No hit								No hit								No hit								UG|Pta.14818|gb|CF473121	Transcribed locus	75.8	6e-26	166	695	4	166-246,359-451,551-592,624-695	UG|Psi.4836|gb|EF084715	Clone WS02766_L18 unknown mRNA	200	1e-153	64	844
157	GQ03816_I06	BT117288		ns	+	–		AMINO ACID METAB	[PATH:ath00260]	Glycine, serine and threonine metabolism		AT4G34200	EDA9 (embryo sac development arrest 9); ATP binding	300	3e-81	3	671	1	3-671	NP_001054094	Os04g0650800	303	3e-82	3	671	1	3-671	POPTR_0001s30820	similar to D-3-phosphoglycerate dehydrogenase; putative; similar to 3-PGDH; putative; similar to phosphoglycerate dehydrogenase; similar to Arabidopsis thaliana; similar to SP:O04130; [ co-ortholog (2of2) of At4g34200, ]	304	2e-82	3	671	1	3-671	UG|Pta.8774|gb|DR110603	Transcribed locus, moderately similar to NP_195146.1 EDA9 (embryo sac development arrest 9); ATP binding [Arabidopsis thaliana]	289	4e-110	287	928	4	287-688,688-741,758-877,878-928	UG|Psi.18580|gb|FD735107	Transcribed locus, moderately similar to NP_195146.1 EDA9 (embryo sac development arrest 9); ATP binding [Arabidopsis thaliana]	486	0	80	990
158	GQ03228_B12	BT110796		ns	+	+		CARBOHYDRATE METAB	none			AT3G57520	AtSIP2 (Arabidopsis thaliana seed imbibition 2); hydrolase, hydrolyzing O-glycosyl compounds	734	0	3	1376	1	3-1376	NP_001059166	Os07g0209100	663	0	3	1382	1	3-1382	POPTR_0016s05500	no poplar v2 defline	741	0	3	1382	1	3-1382	UG|Pta.2660|gb|CO162528	Transcribed locus, moderately similar to XP_002335829.1 predicted protein [Populus trichocarpa]	417	2e-116	3	641	1	3-641	UG|Psi.8778|gb|GH290567	Transcribed locus, weakly similar to NP_191311.1 AtSIP2 (Arabidopsis thaliana seed imbibition 2); hydrolase, hydrolyzing O-glycosyl compounds	699	0	720	1607
159	GQ03107_I11	BT107440		ns	+	–		none				AT1G31320	LBD4 (LOB DOMAIN-CONTAINING PROTEIN 4)	199	9e-51	115	480	1	115-480	NP_001055264	Os05g0346800	180	6e-45	145	474	1	145-474	POPTR_0003s14880	similar to LOB domain protein 3.; [ co-ortholog (2of2) of At1g31320, At1g16530, ]	199	9e-51	130	486	1	130-486	UG|Pta.6962|gb|DR057430	Transcribed locus, moderately similar to NP_174417.1 LBD4 (LOB DOMAIN-CONTAINING PROTEIN 4) [Arabidopsis thaliana]	303	1e-111	82	955	4	82-492,496-579,676-723,737-955	UG|Psi.1123|gb|DR540294	Transcribed locus	760	0	317	1270
160	GQ0045_E18			ns	+	–		none				AT2G20790	protein binding	129	5e-30	305	631	1	305-631	No hit								POPTR_0010s02940	no poplar v2 defline	121	1e-27	308	631	1	308-631	No hit								No hit
161	GQ03317_K18	BT112571		ns	+	–		none				No hit								No hit								No hit								UG|Pta.11033|gb|BQ700761	Transcribed locus	116	3e-30	95	382	2	95-133,161-382	UG|Psi.8271|gb|EF083253	Clone WS02810_N13 unknown mRNA	483	1e-136	2	658
162	GQ02906_E16	BT106269		ns	+	+		none				AT1G17620	hypothetical protein	109	1e-23	385	888	1	385-888	NP_001043387	Os01g0574800	90.9	5e-18	385	891	1	385-891	POPTR_0003s04560	similar to At1g17620 (At1g17620/F11A6_23) mRNA; similar to expressed protein in Arabidopsis thaliana; [ co-ortholog (1of3) of At1g17620, ]	137	6e-32	385	891	1	385-891	UG|Pta.10475|gb|DN445491	Transcribed locus, weakly similar to XP_002275907.1 PREDICTED: hypothetical protein [Vitis vinifera]	305	4e-123	105	1025	4	105-158,159-293,385-873,936-1025	UG|Psi.6326|gb|EF081629	Clone WS0285_K18 unknown mRNA	659	0	84	1348
163	GQ0013_I11			ns	+	–		CARBOHYDRATE METAB	[PATH:ath00052]	Galactose metabolism		AT5G08370	AtAGAL2 (Arabidopsis thaliana ALPHA-GALACTOSIDASE 2); alpha-galactosidase/ catalytic/ hydrolase, hydrolyzing O-glycosyl compounds	151	3e-36	736	1110	1	736-1110	NP_001064939	Os10g0493600	163	8e-40	736	1110	1	736-1110	POPTR_0018s14920	no poplar v2 defline	166	1e-40	736	1110	1	736-1110	UG|Pta.14693|gb|CO168655	Transcribed locus, moderately similar to NP_001031855.1 AtAGAL2 (Arabidopsis thaliana ALPHA-GALACTOSIDASE 2); alpha-galactosidase/ catalytic/ hydrolase, hydrolyzing O-glycosyl compounds	237	4e-62	736	1167	1	736-1167	UG|Psi.17183|gb|EF085619	Clone WS02910_M11 unknown mRNA	245	3e-94	442	1176
164	GQ03817_A17	BT117314		ns	+	–		none				No hit								No hit								No hit								UG|Pta.18326|gb|CO171208	Transcribed locus	77.6	8e-39	43	386	4	43-108,109-258,268-315,327-386	UG|Psi.5987|gb|ES253596	Clone WS02741_K04 unknown mRNA	389	5e-126	13	754
165	GQ03808_K21	BT116887		ns	+	–		none				No hit								No hit								No hit								UG|Pta.501|gb|CO164716	Transcribed locus, moderately similar to XP_002284827.1 PREDICTED: hypothetical protein [Vitis vinifera]	135	1e-92	167	926	5	167-304,310-519,620-769,795-854,903-926	UG|Psi.7548|gb|EF084599	Clone WS02722_H23 unknown mRNA	390	0	130	1211
166	GQ03235_J20	BT111297		ns	+	–		none				AT4G21585	ENDO4 (endonuclease 4); T/G mismatch-specific endonuclease/ endonuclease/ nucleic acid binding / single-stranded DNA specific endodeoxyribonuclease	318	1e-86	2	745	1	2-745	NP_001041909	Os01g0128100	314	2e-85	8	739	1	8-739	POPTR_0011s04420	similar to bifunctional nuclease; putative; similar to bifunctional nuclease (Zinnia elegans) gi|4099833|gb|AAD00694|; [ ortholog of At4g21585,At4g21590,At4g21600,]	330	3e-90	5	742	1	5-742	UG|Pta.1220|gb|DR110707	Transcribed locus, weakly similar to XP_002282829.1 PREDICTED: hypothetical protein isoform 1 [Vitis vinifera]	411	3e-143	158	1002	3	158-253,260-838,916-1002	UG|Psi.21367|gb|GT125222	Transcribed locus, weakly similar to XP_002282886.1 PREDICTED: hypothetical protein isoform 2 [Vitis vinifera]	721	0	68	943
167	GQ03228_B12	BT110796		ns	+	+		CARBOHYDRATE METAB	none			AT3G57520	AtSIP2 (Arabidopsis thaliana seed imbibition 2); hydrolase, hydrolyzing O-glycosyl compounds	734	0	3	1376	1	3-1376	NP_001059166	Os07g0209100	663	0	3	1382	1	3-1382	POPTR_0016s05500	no poplar v2 defline	741	0	3	1382	1	3-1382	UG|Pta.2660|gb|CO162528	Transcribed locus, moderately similar to XP_002335829.1 predicted protein [Populus trichocarpa]	417	2e-116	3	641	1	3-641	UG|Psi.8778|gb|GH290567	Transcribed locus, weakly similar to NP_191311.1 AtSIP2 (Arabidopsis thaliana seed imbibition 2); hydrolase, hydrolyzing O-glycosyl compounds	699	0	720	1607
168	GQ03107_G17	BT107432		ns	+	–		PROTEOLYSIS	none			AT1G20850	XCP2 (xylem cysteine peptidase 2); cysteine-type peptidase/ peptidase	352	1e-96	365	1270	1	365-1270	NP_001062479	Os08g0556900	355	1e-97	368	1270	1	368-1270	POPTR_0012s09270	no poplar v2 defline	367	4e-101	368	1288	1	368-1288	UG|Pta.2326|gb|DR019198	Transcribed locus, weakly similar to NP_680113.2 cysteine-type endopeptidase/ cysteine-type peptidase [Arabidopsis thaliana]	435	2e-135	569	1411	3	569-616,620-1270,1352-1411	UG|Psi.5469|gb|EF082963	Clone WS0286_B12 unknown mRNA	726	0	274	1540
169	GQ0167_E12	BT102142		ns	+	–		CW METAB / POLYSACCH SYNTHESIS	none			AT3G08550	KOB1 (KOBITO)	289	1e-77	1	492	1	1-492	NP_001042507	Os01g0232800	98.6	3e-20	139	279	1	139-279	POPTR_0016s04140	GCN5-related N-acetyltransferase (GNAT) family protein; similar to low similarity to Swift (Xenopus laevis) GI:14164561; similar to GNAT family; [ co-ortholog (1of2) of At2g41450, At3g57200, ]	302	1e-81	1	486	1	1-486	UG|Pta.15844|gb|CF394813	Transcribed locus, weakly similar to XP_002268366.1 PREDICTED: hypothetical protein [Vitis vinifera]	278	2e-133	219	989	5	219-620,620-838,844-888,887-946,945-989	UG|Psi.1457|gb|FD732795	Transcribed locus	300	0	435	1307
170	GQ0198_A05	BT102613		ns	+	–		none				AT1G72510	unknown protein	102	1e-21	365	754	1	365-754	NP_001050842	Os03g0665700	99.8	7e-21	365	616	1	365-616	POPTR_0001s16710	similar to hypothetical protein; [ co-ortholog (1of2) of At1g72510, At2g09970, ]	135	8e-32	365	757	1	365-757	UG|Pta.2115|gb|DR684829	Transcribed locus, weakly similar to NP_001050842.1 Os03g0665700 [Oryza sativa (japonica cultivar-group)]	234	1e-99	5	754	5	5-166,171-218,227-262,314-616,656-754	UG|Psi.6136|gb|FD734390	Clone WS02813_I03 unknown mRNA	463	3e-173	71	949
171	GQ03517_E12	BT114575		ns	+	–		AMINO ACID METAB	[PATH:ath00260]	Glycine, serine and threonine metabolism		AT2G26080	AtGLDP2 (Arabidopsis thaliana glycine decarboxylase P-protein 2); ATP binding / glycine dehydrogenase (decarboxylating)	1344	0	2	2416	1	2-2416	NP_001044046	Os01g0711400	1328	0	2	2413	1	2-2413	POPTR_0006s24570	no poplar v2 defline	1353	0	2	2413	1	2-2413	UG|Pta.21690|gb|DR100289	Transcribed locus, weakly similar to XP_965069.2 glycine dehydrogenase [Neurospora crassa OR74A]	262	2e-69	1877	2371	1	1877-2371	UG|Psi.6948|gb|BT070424	Clone WS02728_M22 unknown mRNA	2014	0	2	2632
172	GQ02828_C13	BT105767		ns	+	+		none				No hit								No hit								No hit								UG|Pta.9841|gb|DR048496	Transcribed locus, weakly similar to NP_173593.1 unknown protein [Arabidopsis thaliana]	243	4e-148	129	963	3	129-476,483-617,607-963	No hit
173	GQ03503_O24	BT113900		ns	+	+		none				AT5G26340	MSS1; carbohydrate transmembrane transporter/ hexose:hydrogen symporter/ high-affinity hydrogen:glucose symporter/ sugar:hydrogen symporter	284	0	197	1551	3	197-718,714-1232,1216-1551	NP_001063176	Os09g0416200	234	2e-145	173	1473	3	173-718,714-1232,1216-1473	POPTR_0010s10010	no poplar v2 defline	286	0	164	1479	3	164-718,714-1232,1216-1479	UG|Pta.21952|gb|DR164128	Transcribed locus, moderately similar to NP_001058704.1 Os07g0106200 [Oryza sativa Japonica Group]	190	2e-123	407	1232	3	407-718,714-1094,1137-1232	UG|Psi.529|gb|EF676685	Clone WS02747_N20 unknown mRNA	434	0	2	1945
174	GQ02904_G11	BT106173		ns	+	–		none				AT5G13420	transaldolase, putative	283	7e-146	400	1534	2	400-918,902-1534	NP_001045261	Os01g0926300	284	4e-147	439	1537	2	439-918,902-1537	POPTR_0001s12930	similar to transaldolase; putative; [ co-ortholog (2of3) of At5g13420, ]	290	3e-151	205	1525	2	205-918,902-1525	UG|Pta.5883|gb|CO364014	Transcribed locus, moderately similar to NP_196846.1 transaldolase, putative [Arabidopsis thaliana]	450	3e-155	880	1808	4	880-918,920-1570,1711-1743,1743-1808	UG|Psi.4150|gb|EF676332	Clone WS02731_K23 unknown mRNA	670	0	91	1843
175	GQ02014_K10	BT102766		ns	+	–		none				AT4G33180	hydrolase, alpha/beta fold family protein	236	7e-62	54	899	1	54-899	NP_001060317	Os07g0622700	206	1e-52	27	929	1	27-929	POPTR_0006s23600	similar to hydrolase; alpha/beta fold family protein; similar to low similarity to 2-hydroxy-6-oxo-7-methylocta-2; similar to 4-dienoate hydrolase (Pseudomonas fluorescens) GI:1871461; similar to hydrolase EtbD2 (Rhodococcus sp.) GI:3273241; similar to al	290	5e-78	9	899	1	9-899	UG|Pta.17407|gb|CF670168	Transcribed locus, weakly similar to XP_002281808.1 PREDICTED: hypothetical protein isoform 1 [Vitis vinifera]	315	5e-135	222	956	2	222-668,711-956	UG|Psi.14617|gb|ES860193	Transcribed locus, weakly similar to XP_002308516.1 predicted protein [Populus trichocarpa]	590	2e-168	725	1504
176	GQ03101_E13	BT106964		ns	+	+		CW METAB / MONOSACCH ACTIVATION	none			AT1G12780	UGE1 (UDP-D-glucose/UDP-D-galactose 4-epimerase 1); UDP-glucose 4-epimerase/ protein dimerization	556	3e-158	87	1103	1	87-1103	NP_001063727	Os09g0526700	516	4e-146	45	1103	1	45-1103	POPTR_0003s12380	similar to UDP-glucose 4-epimerase (EC 5.1.3.2) (Galactowaldenase) (UDP-galactose 4-epimerase).; [ co-ortholog (1of2) of At1g12780, At1g63180, ]	566	3e-161	87	1109	1	87-1109	UG|Pta.2281|gb|DR688563	Transcribed locus, moderately similar to NP_564811.1 UGE3 (UDP-D-glucose/UDP-D-galactose 4-epimerase 3); UDP-glucose 4-epimerase/ protein dimerization [Arabidopsis thaliana]	546	3e-180	2	927	4	2-43,45-764,768-857,883-927	UG|Psi.7920|gb|EF676289	Clone WS02730_B11 unknown mRNA	1121	0	3	1458
177	GQ0171_L04			ns	+	+		none				AT1G26480	GRF12 (GENERAL REGULATORY FACTOR 12); protein binding / protein phosphorylated amino acid binding	324	1e-88	1	597	1	1-597	NP_001061856	Os08g0430500	295	7e-80	4	600	1	4-600	POPTR_0011s11210	similar to 14-3-3 brain protein homolog. [ORG:Vicia faba]; [ co-ortholog (3of4) of AAB09582, T08843, Q96453, BAB17822, AAB09583, S52900, AAF27931, AAD27824, CAA88416, AAF64040, AAF76227, AAC15418, Q96452, P42654, ]	393	3e-109	1	600	1	1-600	UG|Pta.4271|gb|DN627772	Transcribed locus, moderately similar to XP_001764363.1 predicted protein [Physcomitrella patens subsp. patens]	387	9e-108	1	588	1	1-588	UG|Psi.6261|gb|BT071240	Clone WS02739_N02 unknown mRNA	404	7e-113	1	594
178	GQ02802_K10	BT103819		ns	+	–		none				AT4G29000	tesmin/TSO1-like CXC domain-containing protein	160	8e-39	2	808	1	2-808	NP_001044321	Os01g0761100	182	2e-45	2	856	1	2-856	POPTR_0006s16340	similar to tesmin/TSO1-like CXC domain-containing protein; similar to SP|Q9Y4I5|Tesmin Metallothionein (like-5 ; similar to testis-specific) {Homo sapiens}; [ co-ortholog (1of3) of At4g29000, At2g20110, At5g25790, ]	177	5e-44	2	814	1	2-814	UG|Pta.6790|gb|CX651938	Transcribed locus, weakly similar to XP_001778597.1 predicted protein [Physcomitrella patens subsp. patens]	113	3e-60	167	700	2	167-487,473-700	No hit
179	GQ03005_A21	BT106564		ns	+	–		none				AT5G19140	AILP1	297	3e-80	334	1032	1	334-1032	NP_001066143	Os12g0145100	286	6e-77	334	1038	1	334-1038	POPTR_0008s20770	no poplar v2 defline	251	3e-66	523	1032	1	523-1032	UG|Pta.847|gb|CO165061	Transcribed locus, weakly similar to NP_197415.1 AILP1 [Arabidopsis thaliana]	385	1e-150	313	1056	2	313-540,538-1056	UG|Psi.6805|gb|EF086046	Clone WS02763_B02 unknown mRNA	1020	0	5	1336
180	GQ02905_A02			ns	+	+		STRESS/DEF	none			AT4G38830	protein kinase family protein	248	3e-65	239	1507	1	239-1507	NP_001055917	Os05g0493100	247	8e-65	155	1968	2	155-1504,1744-1968	POPTR_0004s02510	no poplar v2 defline	246	2e-64	197	1507	1	197-1507	UG|Pta.13916|gb|DR052420	Transcribed locus, weakly similar to XP_002304963.1 predicted protein [Populus trichocarpa]	266	4e-101	1610	2315	3	1610-1666,1731-2162,2190-2315	UG|Psi.9786|gb|ES252295	Transcribed locus, weakly similar to XP_002278538.1 PREDICTED: hypothetical protein [Vitis vinifera]	449	2e-134	1610	2339
181	GQ0173_J04	BT102262		ns	–	+		STRESS/DEF	none			AT5G14430	dehydration-responsive protein-related	613	3e-175	3	1274	1	3-1274	NP_001064854	Os10g0477100	617	1e-176	3	1283	1	3-1283	POPTR_0001s35650	no poplar v2 defline	630	3e-180	3	1283	1	3-1283	UG|Pta.11069|gb|DR021845	Transcribed locus, moderately similar to NP_567427.1 dehydration-responsive protein-related [Arabidopsis thaliana]	511	1e-167	645	1541	2	645-1319,1371-1541	UG|Psi.4794|gb|EF676346	Clone WS02732_G12 unknown mRNA	1222	0	3	1550
182	GQ02015_P08	BT102791		ns	–	+		PROTEOLYSIS	none			AT3G17180	scpl33 (serine carboxypeptidase-like 33); serine-type carboxypeptidase	223	2e-58	1	642	1	1-642	NP_001054710	Os05g0158500	246	5e-65	10	651	1	10-651	POPTR_0010s15920	serine carboxypeptidase S10 family protein; similar to serine carboxypeptidase 2 SP:P08819 (Triticum aestivum) (Carlsberg Res. Commun. 52:297-311(1987)); [ ortholog of At3g17180,]	252	7e-67	10	651	1	10-651	UG|Pta.18875|gb|DR165801	Transcribed locus, weakly similar to NP_001053359.1 Os04g0525700 [Oryza sativa Japonica Group]	229	1e-62	16	642	2	16-117,193-642	UG|Psi.9698|gb|EF676105	Clone WS02710_C05 unknown mRNA	642	0	1	786
183	GQ03712_E01	BT116123		ns	–	+		FLAVONOID METAB	[PATH:ath00941]	Flavonoid biosynthesis		AT1G61720	BAN (BANYULS); oxidoreductase	304	3e-82	123	1079	1	123-1079	NP_001053977	Os04g0630800	268	2e-71	117	1076	1	117-1076	POPTR_0004s03030	no poplar v2 defline	355	2e-97	117	1079	1	117-1079	UG|Pta.6162|gb|CN785095	Transcribed locus, weakly similar to XP_002271372.1 PREDICTED: anthocyanidin reductase [Vitis vinifera]	341	1e-156	75	992	2	75-431,498-992	UG|Psi.17659|gb|EF678630	Clone WS0292_E12 unknown mRNA	532	0	8	1243
184	GQ03211_C23	BT109660		ns	+	–		none				AT5G49660	leucine-rich repeat transmembrane protein kinase, putative	358	1e-98	12	1391	1	12-1391	NP_001067348	Os12g0632900	362	9e-100	6	1430	1	6-1430	POPTR_0002s10700	similar to leucine-rich repeat transmembrane protein kinase; putative; similar to A. thaliana receptor-like protein kinase (gb|RLK5_ARATH|ESTs). gb|ATTS0475 ; similar to gb|ATTS4362 come from this gene isoform contains a TG acceptor site at intron.; simil	387	5e-107	6	1415	1	6-1415	UG|Pta.18854|gb|CO363349	Transcribed locus, weakly similar to XP_002275662.1 PREDICTED: hypothetical protein [Vitis vinifera]	512	4e-145	528	1334	1	528-1334	UG|Psi.9485|gb|ES251269	Transcribed locus	304	1e-114	1181	1712
185	GQ03303_N21	BT111805		ns	–	+		none				AT2G17710	unknown protein	101	2e-21	205	498	1	205-498	NP_001053549	Os04g0560700	87.4	4e-17	208	483	1	208-483	POPTR_0005s10960	similar to expressed protein in Arabidopsis thaliana; [ ortholog of At2g17710,]	105	1e-22	187	486	1	187-486	UG|Pta.16925|gb|CO365903	Transcribed locus, weakly similar to NP_565423.1 unknown protein [Arabidopsis thaliana]	409	1e-131	47	848	3	47-124,121-720,741-848	UG|Psi.10066|gb|EF086991	Clone WS02729_C09 unknown mRNA	465	4e-156	88	1000
186	No			ns	+	–		none				No hit
187	GQ0209_J02			ns	–	+		OXIDATION-REDUCTION	none			AT3G48320	CYP71A21; electron carrier/ heme binding / iron ion binding / monooxygenase/ oxygen binding	92.0	1e-18	2	274	1	2-274	NP_001063285	Os09g0441400	99.8	6e-21	8	268	1	8-268	POPTR_0007s06270	no poplar v2 defline	106	6e-23	5	259	1	5-259	UG|Pta.19526|gb|DN448096	Transcribed locus, weakly similar to NP_974541.1 CYP71A20; electron carrier/ heme binding / iron ion binding / monooxygenase/ oxygen binding [Arabidopsis thaliana]	107	2e-24	2	252	2	2-205,229-252	UG|Psi.7807|gb|BT071398	Clone WS0287_D03 unknown mRNA	87.7	2e-17	2	223
188	GQ0203_N12	BT102951		ns	+	–		ENERGY METAB	[PATH:ath00196]	Photosynthesis - antenna proteins		AT3G27690	LHCB2.3; chlorophyll binding	425	7e-119	91	849	1	91-849	NP_001050586	Os03g0592500	433	3e-121	109	849	1	109-849	POPTR_0014s16300	similar to chlorophyll a/b-binding protein - garden pea. [ORG:Pisum sativum]; [ co-ortholog (1of2) of At2g05070, At2g05100, At3g27690, S16592, ]	437	1e-122	91	849	1	91-849	UG|Pta.4922|gb|DR015159	Transcribed locus, strongly similar to NP_189406.1 LHCB2.3; chlorophyll binding [Arabidopsis thaliana]	393	2e-164	91	915	2	91-582,631-915	UG|Psi.2983|gb|BT071177	Clone WS02716_L01 unknown mRNA	741	0	3	989
189	GQ02802_E18	BT103795		ns	–	+		FLAVONOID METAB	[PATH:ath00941]	Flavonoid biosynthesis		AT2G36970	UDP-glucoronosyl/UDP-glucosyl transferase family protein	413	5e-115	142	1632	1	142-1632	NP_001064696	Os10g0442300	278	3e-74	646	1587	1	646-1587	POPTR_0009s01360	glycosyltransferase family protein; [ ortholog of At2g28080,]	413	6e-115	148	1587	1	148-1587	UG|Pta.18864|gb|CO363521	Transcribed locus, weakly similar to NP_180375.1 glycosyltransferase family protein [Arabidopsis thaliana]	302	6e-129	775	1617	3	775-912,910-1407,1414-1617	UG|Psi.14570|gb|EF677506	Clone WS0276_A13 unknown mRNA	489	0	133	1614
190	GQ03405_M16	BT113354		ns	–	+		FLAVONOID METAB	[PATH:ath00941]	Flavonoid biosynthesis		AT3G55120	TT5 (TRANSPARENT TESTA 5); chalcone isomerase	234	3e-61	115	744	1	115-744	NP_001051714	Os03g0819600	221	2e-57	100	726	1	100-726	POPTR_0010s21980	similar to chalcone isomerase. [ORG:Prunus persica]; [ ortholog of At3g55120,1EYQ_B,T06421,At5g66220,AAM12892,1FM7_B,S44371,S29555,AAB41524,CAA78763,P14298,AAK77021,1EYP_A,BAC53983,1JX1_D,AAM12893,1JEP_B,1JX1_E,BAA76416,1JEP_A,AAC16013,AAM12891,1EYQ_A,AAG	241	2e-63	109	726	1	109-726	UG|Pta.15647|gb|CV035625	Transcribed locus, weakly similar to NP_191072.1 TT5 (TRANSPARENT TESTA 5); chalcone isomerase [Arabidopsis thaliana]	606	3e-173	412	1257	1	412-1257	UG|Psi.9026|gb|ES859002	Transcribed locus, weakly similar to NP_191072.1 TT5 (TRANSPARENT TESTA 5); chalcone isomerase [Arabidopsis thaliana]	730	0	795	1667
191	GQ03220_G16	BT110353		ns	–	+		AMINO ACID METAB / SAM	[PATH:ath00270]	Cysteine and methionine metabolism		AT1G64660	ATMGL (ARABIDOPSIS THALIANA METHIONINE GAMMA-LYASE); catalytic/ methionine gamma-lyase	587	2e-167	305	1564	1	305-1564	NP_001065069	Os10g0517500	567	2e-161	341	1570	1	341-1570	POPTR_0001s11350	Cys/Met metabolism pyridoxal-phosphate-dependent enzyme family protein; similar to SP|P13254|Methionine gamma lyase-EC (4 4.1.11.L) (methioninase-{Pseudomonas) {putida} ; [ ortholog of At1g64660,]	618	1e-176	314	1564	1	314-1564	UG|Pta.23690|gb|DT637613	Transcribed locus, moderately similar to NP_176647.1 ATMGL (ARABIDOPSIS THALIANA METHIONINE GAMMA-LYASE); catalytic/ methionine gamma-lyase [Arabidopsis thaliana]	528	4e-173	545	1297	1	545-1297	UG|Psi.14675|gb|EF087868	Clone WS02914_M22 unknown mRNA	817	0	278	1579
192	GQ0206_L05	BT103104		ns	–	+		PROTEOLYSIS	none			AT3G16150	L-asparaginase, putative / L-asparagine amidohydrolase, putative	451	1e-126	68	1174	1	68-1174	NP_001050607	Os03g0597600	325	1e-88	65	1183	1	65-1183	POPTR_0002s12440	similar to L-asparaginase. [ORG:Glycine max]; [ co-ortholog (2of2) of At3g16150, AAM23265, ]	457	2e-128	68	1171	1	68-1171	UG|Pta.8088|gb|DR743109	Transcribed locus, moderately similar to NP_566536.1 L-asparaginase, putative / L-asparagine amidohydrolase, putative [Arabidopsis thaliana]	456	1e-178	65	925	2	65-685,671-925	UG|Psi.6503|gb|EF082895	Clone WS0285_B01 unknown mRNA	1027	0	2	1339
193	GQ03006_D16	BT106604		ns	–	+		CW / PROTEOLYSIS	none			AT5G67360	ARA12; serine-type endopeptidase	470	4e-132	3	1340	1	3-1340	NP_001053614	Os04g0573300	471	1e-132	6	1340	1	6-1340	POPTR_0005s18880	no poplar v2 defline	494	2e-139	3	1340	1	3-1340	UG|Pta.10507|gb|CV147000	Transcribed locus, weakly similar to NP_569048.1 ARA12; serine-type endopeptidase [Arabidopsis thaliana]	540	7e-173	399	1199	2	399-1154,1155-1199	UG|Psi.836|gb|BT070293	Clone WS02718_D17 unknown mRNA	466	0	2	1544
194	GQ03519_E01	BT114678		ns	–	+		none				AT5G54110	ATMAMI (ARABIDOPSIS THALIANA MEMBRANE-ASSOCIATED MANNITOL-INDUCED); structural molecule	196	6e-50	268	969	1	268-969	NP_001060972	Os08g0141300	188	2e-47	280	969	1	280-969	POPTR_0001s41870	no poplar v2 defline	199	9e-51	265	951	1	265-951	UG|Pta.8601|gb|DR160424	Transcribed locus, weakly similar to NP_001060972.1 Os08g0141300 [Oryza sativa Japonica Group]	214	1e-130	424	1276	3	424-633,632-1006,1094-1276	UG|Psi.7466|gb|EF085040	Clone WS02739_B22 unknown mRNA	812	0	33	1284
195	GQ04104_D12	BT119330		ns	–	+		STRESS/DEF	none			AT3G48990	AMP-dependent synthetase and ligase family protein	645	0	364	1902	1	364-1902	NP_001054304	Os04g0683700	600	3e-171	364	1923	1	364-1923	POPTR_0001s09200	no poplar v2 defline	671	0	361	1941	1	361-1941	UG|Pta.2912|gb|DT626420	Transcribed locus, moderately similar to NP_190468.1 AMP-dependent synthetase and ligase family protein [Arabidopsis thaliana]	666	0	820	1743	1	820-1743	UG|Psi.2545|gb|EF676481	Clone WS02739_F21 unknown mRNA	1485	0	1	2286
196	GQ03804_B11	BT116659		ns	–	+		TERP/STILB	[PATH:ath00900]	Terpenoid backbone biosynthesis		AT3G54250	mevalonate diphosphate decarboxylase, putative	587	2e-167	127	1374	1	127-1374	NP_001045633	Os02g0107200	202	1e-51	130	483	1	130-483	POPTR_0010s24440	similar to mevalonate disphosphate decarboxylase. [ORG:Hevea brasiliensis]; [ co-ortholog (1of2) of At2g38700, At3g54250, AAL18927, ]	597	2e-170	133	1374	1	133-1374	UG|Pta.4830|gb|DR018970	Transcribed locus, moderately similar to NP_001045633.2 Os02g0107200 [Oryza sativa Japonica Group]	495	7e-144	856	1674	2	856-1560,1639-1674	UG|Psi.82|gb|BT071639	Clone WS0293_J07 unknown mRNA	1286	0	4	1692
197	GQ04112_N08	BT119940		ns	–	+		CARBOHYDRATE METAB	[PATH:ath00500]	Starch and sucrose metabolism		AT3G46970	PHS2 (ALPHA-GLUCAN PHOSPHORYLASE 2); phosphorylase/ transferase, transferring glycosyl groups	577	3e-164	1	1128	1	1-1128	NP_001044823	Os01g0851700	582	6e-166	1	1128	1	1-1128	POPTR_0009s04650	similar to Alpha-glucan phosphorylase; similar to H isozyme (Starch phosphorylase H). [ORG:Vicia faba]; [ ortholog of P53537,At3g46970,]	587	2e-167	1	1128	1	1-1128	UG|Pta.1868|gb|CO369300	Transcribed locus, moderately similar to NP_190281.1 PHS2 (ALPHA-GLUCAN PHOSPHORYLASE 2); phosphorylase/ transferase, transferring glycosyl groups [Arabidopsis thaliana]	268	4e-133	1079	1779	3	1079-1414,1415-1669,1702-1779	UG|Psi.11933|gb|ES262091	Transcribed locus, moderately similar to NP_190281.1 PHS2 (ALPHA-GLUCAN PHOSPHORYLASE 2); phosphorylase/ transferase, transferring glycosyl groups [Arabidopsis thaliana]	600	0	951	1819
198	GQ0131_M22	BT101851		ns	–	+		CW METAB / REASSEMBLY	none			AT1G11545	xyloglucan:xyloglucosyl transferase, putative / xyloglucan endotransglycosylase, putative / endo-xyloglucan transferase, putative	400	3e-111	195	1043	1	195-1043	NP_001068033	Os11g0539200	267	3e-71	252	1028	1	252-1028	POPTR_0004s02030	similar to xyloglucan:xyloglucosyl transferase; putative; similar to xyloglucan endotransglycosylase; putative; similar to endo-xyloglucan transferase; putative; similar to endo-xyloglucan transferase GI:2244732 from (Gossypium hirsutum); [ ortholog of At	406	5e-113	180	1043	1	180-1043	UG|Pta.5557|gb|CO165955	Transcribed locus, weakly similar to NP_563892.1 xyloglucan:xyloglucosyl transferase, putative / xyloglucan endotransglycosylase, putative / endo-xyloglucan transferase, putative [Arabidopsis thaliana]	370	3e-109	573	1303	4	573-1046,1156-1179,1195-1230,1259-1303	UG|Psi.2220|gb|EF082049	Clone WS02729_O08 unknown mRNA	866	0	90	1306
199	GQ0062_I04	BT100992		ns	–	+		STRESS/DEF	none			AT5G54370	late embryogenesis abundant protein-related / LEA protein-related	198	9e-51	2	631	1	2-631	NP_001052729	Os04g0410400	129	5e-30	11	631	1	11-631	POPTR_0011s12560	no poplar v2 defline	201	2e-51	2	631	1	2-631	UG|Pta.7541|gb|CV138789	Transcribed locus, weakly similar to NP_200248.1 late embryogenesis abundant protein-related / LEA protein-related [Arabidopsis thaliana]	406	4e-129	38	757	2	38-640,656-757	UG|Psi.21000|gb|GT122589	Transcribed locus, weakly similar to XP_002313866.1 predicted protein [Populus trichocarpa]	132	2e-40	5	634
200	GQ03213_D13	BT109874		ns	–	+		OXIDATION-REDUCTION	none			AT2G24580	sarcosine oxidase family protein	404	3e-112	84	1247	1	84-1247	NP_001066961	Os12g0543600	334	3e-91	78	1235	1	78-1235	POPTR_0018s03430	similar to Potential sarcosine oxidase (EC 1.5.3.1).; [ ortholog of At2g24580,]	404	3e-112	81	1250	1	81-1250	UG|Pta.2536|gb|DT634205	Transcribed locus, weakly similar to XP_001776959.1 predicted protein [Physcomitrella patens subsp. patens]	554	2e-164	1	914	3	1-51,78-860,867-914	UG|Psi.7089|gb|EF085396	Clone WS0287_H04 unknown mRNA	1200	0	2	1577
201	GQ03321_N20	BT112859		ns	–	+		none				No hit								No hit								No hit								No hit								UG|Psi.1440|gb|ES863510	Transcribed locus	482	3e-136	440	1147
202	No			ns	–	+		none				No hit
203	GQ0049_C16	BT100889		ns	–	+		none				AT1G66410	CAM4 (calmodulin 4); calcium ion binding / signal transducer	246	5e-65	197	637	1	197-637	NP_001055907	Os05g0491100	246	5e-65	197	637	1	197-637	POPTR_0015s05230	similar to calmodulin-like protein 6a. [ORG:Medicago truncatula]; [ co-ortholog (6of7) of AAA34238, AAD10277, AAM81199, AAA34237, AAK25753, BAA96448, AAM81200, ]	246	3e-65	197	637	1	197-637	UG|Pta.3587|gb|DR023511	Transcribed locus, moderately similar to NP_031615.1 calmodulin [Mus musculus]	410	6e-117	27	715	2	27-74,101-715	UG|Psi.5651|gb|GH284797	Clone WS02719_O06 unknown mRNA	559	1e-170	62	781
204	GQ04105_K15	BT119437		ns	–	+		STRESS/DEF	none			AT4G24190	SHD (SHEPHERD); ATP binding / unfolded protein binding	1119	0	51	2387	1	51-2387	NP_001058590	Os06g0716700	1122	0	51	2387	1	51-2387	POPTR_0005s26260	no poplar v2 defline	1150	0	51	2387	1	51-2387	UG|Pta.2130|gb|EU140579	GRP94	1006	0	1	2943	7	1-156,144-944,1065-2390,2476-2565,2584-2631,2639-2764,2824-2943	UG|Psi.6489|gb|EF084919	Clone WS02711_O15 unknown mRNA	1043	0	870	2829
205	GQ0132_A16	BT101865		ns	–	+		STRESS/DEF	none			AT4G11650	ATOSM34 (osmotin 34)	282	8e-76	320	934	1	320-934	NP_001050827	Os03g0661600	278	9e-75	275	934	1	275-934	POPTR_0001s09570	no poplar v2 defline	277	2e-74	293	934	1	293-934	UG|Pta.16099|gb|DR163368	Transcribed locus, moderately similar to XP_002282917.1 PREDICTED: hypothetical protein [Vitis vinifera]	518	4e-147	233	991	1	233-991	UG|Psi.7204|gb|EF677492	Clone WS02769_M09 unknown mRNA	521	0	194	1054
206	GQ03806_B06	BT116755		ns	–	+		CW METAB / REASSEMBLY	none			AT3G61490	glycoside hydrolase family 28 protein / polygalacturonase (pectinase) family protein	345	7e-149	177	1493	3	177-875,875-1324,1338-1493	NP_001048813	Os03g0124900	317	7e-138	201	1484	3	201-872,875-1327,1335-1484	POPTR_0003s13160	no poplar v2 defline	346	6e-154	162	1481	3	162-875,875-1327,1335-1481	UG|Pta.1724|gb|DR092456	Transcribed locus, moderately similar to XP_002437680.1 hypothetical protein SORBIDRAFT_10g000660 [Sorghum bicolor]	324	3e-139	868	1731	3	868-1323,1309-1551,1645-1731	UG|Psi.1954|gb|EF678272	Clone WS02911_L18 unknown mRNA	610	0	2	1731
207	GQ03503_I06	BT113875		ns	–	+		none				No hit								No hit								No hit								No hit								No hit
208	GQ02012_K21	BT102726		ns	–	+		OXIDATION-REDUCTION	none			AT4G09670	oxidoreductase family protein	409	7e-114	83	1183	1	83-1183	NP_001064554	Os10g0403700	335	9e-92	86	1060	1	86-1060	POPTR_0005s22210	no poplar v2 defline	448	1e-125	77	1165	1	77-1165	UG|Pta.3171|gb|CO365874	Transcribed locus, weakly similar to XP_002265072.1 PREDICTED: hypothetical protein [Vitis vinifera]	504	1e-142	44	844	1	44-844	UG|Psi.6612|gb|EF086756	Clone WS02733_H23 unknown mRNA	987	0	38	1327
209	GQ04012_A24	BT118933		ns	–	+		CW	none			AT1G76160	sks5 (SKU5 Similar 5); copper ion binding / oxidoreductase	631	0	3	1349	1	3-1349	NP_001058365	Os06g0678800	647	0	3	1307	1	3-1307	POPTR_0004s01070	multi-copper oxidase type 1 family protein; similar to pollen-specific BP10 protein (SP|Q00624|Brassica)(napus ; [ ortholog of At4g22010,]	667	0	3	1307	1	3-1307	UG|Pta.14298|gb|CO200683	Transcribed locus, weakly similar to NP_177743.1 sks5 (SKU5 Similar 5); copper ion binding / oxidoreductase [Arabidopsis thaliana]	480	2e-135	486	1289	1	486-1289	UG|Psi.6661|gb|EF086035	Clone WS02714_O23 unknown mRNA	1062	0	2	1613
210	No			ns	–	+		none				No hit
211	GQ03613_H06	BT115285		ns	–	+		AMINO ACID METAB / SAM	[PATH:ath00270]	Cysteine and methionine metabolism		AT5G56760	ATSERAT1;1 (ARABIDOPSIS THALIANA SERINE ACETYLTRANSFERASE 1;1); serine O-acetyltransferase	247	1e-80	267	1050	2	267-902,889-1050	NP_001044092	Os01g0720700	229	3e-76	252	1050	2	252-884,889-1050	POPTR_0001s37420	similar to serine acetyltransferase. [ORG:Cicer arietinum]; [ ortholog of At1g55920,At3g13110,CAD33926,]	256	5e-87	186	1050	2	186-902,889-1050	UG|Pta.18211|gb|DT637675	Transcribed locus, moderately similar to XP_001784381.1 predicted protein [Physcomitrella patens subsp. patens]	317	9e-133	100	890	3	100-141,168-674,666-890	UG|Psi.12089|gb|EF676874	Clone WS02756_K23 unknown mRNA	324	3e-109	339	993
212	GQ03711_A01	BT116044		ns	–	+		STRESS/DEF	none			AT4G19120	ERD3 (early-responsive to dehydration 3)	724	0	1	1386	1	1-1386	NP_001053603	Os04g0570800	494	2e-139	1	1362	1	1-1362	POPTR_0001s01380	no poplar v2 defline	741	0	1	1380	1	1-1380	UG|Pta.3290|gb|DT631766	Transcribed locus, moderately similar to NP_567575.1 ERD3 (early-responsive to dehydration 3) [Arabidopsis thaliana]	358	3e-150	952	1838	4	952-1419,1448-1489,1566-1667,1668-1838	UG|Psi.12725|gb|FD746760	Clone WS02925_I14 unknown mRNA	520	0	967	1920
213	GQ02904_E11	BT106165		ns	–	+		STRESS/DEF	none			AT3G19430	late embryogenesis abundant protein-related / LEA protein-related	287	4e-77	353	1234	1	353-1234	NP_001045517	Os01g0968300	233	6e-61	296	1111	1	296-1111	POPTR_0009s10030	no poplar v2 defline	293	7e-79	293	1234	1	293-1234	UG|Pta.2160|gb|DR694749	Transcribed locus, weakly similar to XP_002313866.1 predicted protein [Populus trichocarpa]	338	3e-169	185	1060	4	185-607,587-880,944-1003,1025-1060	UG|Psi.21000|gb|GT122589	Transcribed locus, weakly similar to XP_002313866.1 predicted protein [Populus trichocarpa]	676	0	539	1384
214	GQ03218_O22	BT110263		ns	+	–		none				No hit								No hit								No hit								UG|Pta.12584|gb|DR167270	Transcribed locus	123	5e-43	45	392	2	45-182,186-392	UG|Psi.8151|gb|ES663536	Transcribed locus	434	5e-126	1	610
215	GQ03402_C01	BT113232		ns	+	–		none				AT1G55670	PSAG (PHOTOSYSTEM I SUBUNIT G)	178	8e-45	108	569	1	108-569	NP_001063493	Os09g0481200	163	4e-40	156	569	1	156-569	POPTR_0001s47590	similar to Photosystem I reaction center subunit V (PSI-G) (Photosystem I 9 kDa protein). [ORG:Pisum sativum]; [ co-ortholog (1of2) of At1g55670, P20120, ]	164	2e-40	117	566	1	117-566	UG|Pta.2690|gb|CO370550	Transcribed locus, moderately similar to NP_175963.1 PSAG (PHOTOSYSTEM I SUBUNIT G) [Arabidopsis thaliana]	346	2e-95	99	590	1	99-590	UG|Psi.3925|gb|ES667582	Clone WS02729_B23 unknown mRNA	398	4e-111	211	714
216	GQ0209_O21	BT103253		ns	–	+		PHENYLPROPANOID METAB	[PATH:ath00940]	Phenylpropanoid biosynthesis		AT4G37530	peroxidase, putative	254	1e-112	109	1045	2	109-657,653-1045	NP_001058755	Os07g0115300	234	5e-102	67	1045	2	67-657,653-1045	POPTR_0017s09640	no poplar v2 defline	261	4e-117	76	1045	2	76-657,653-1045	UG|Pta.13221|gb|DR021541	Transcribed locus, weakly similar to NP_195469.1 peroxidase, putative [Arabidopsis thaliana]	320	5e-153	393	1316	4	393-650,653-1081,1173-1238,1263-1316	UG|Psi.3927|gb|EF082543	Clone WS02723_H06 unknown mRNA	523	0	15	1357
217	GQ03012_O05	BT106888		ns	–	+		none				No hit								No hit								No hit								UG|Pta.12937|gb|DR049000	Transcribed locus, weakly similar to NP_001055042.1 Os05g0263200 [Oryza sativa (japonica cultivar-group)]	149	3e-71	134	1031	3	134-226,272-445,726-1031	UG|Psi.3645|gb|EF084590	Clone WS02928_I01 unknown mRNA	209	6e-150	2	1127
218	GQ03917_L22	BT117936		ns	–	+		CW METAB / REASSEMBLY	none			AT2G16230	catalytic/ cation binding / hydrolase, hydrolyzing O-glycosyl compounds	487	3e-137	252	1535	1	252-1535	NP_001068545	Os11g0704600	412	1e-114	243	1535	1	243-1535	POPTR_0002s26290	no poplar v2 defline	505	9e-143	234	1535	1	234-1535	UG|Pta.5176|gb|CX712598	Transcribed locus, weakly similar to NP_179219.1 glycosyl hydrolase family 17 protein [Arabidopsis thaliana]	560	1e-159	855	1646	1	855-1646	UG|Psi.6424|gb|BT071471	Clone WS02915_D06 unknown mRNA	725	0	67	1544
219	GQ03325_L22			ns	–	+		none				AT1G69545	leucine-rich repeat family protein	80.1	2e-14	3	881	1	3-881	NP_001176724	Os11g0689750	527	4e-149	1297	2058	1	1297-2058	POPTR_0115s00270	no poplar v2 defline	80.1	2e-14	78	683	1	78-683	UG|Pta.9466|gb|DR051491	Transcribed locus	71.2	2e-19	345	905	2	345-497,678-905	UG|Psi.19610|gb|GH282611	Transcribed locus	234	1e-74	467	1190
220	GQ02905_A21	BT106211		ns	–	+		STRESS/DEF	none			AT5G28540	BIP1; ATP binding	740	0	2	1315	1	2-1315	NP_001045675	Os02g0115900	741	0	2	1315	1	2-1315	POPTR_0001s11010	similar to BiP isoform A. [ORG:Glycine max]; [ co-ortholog (1of3) of AAK21920, T06598, AAA81954, CAB72128, AAA81953, BAA76421, T06357, At5g42020, CAC14168, AAA81956, At5g28540, ]	752	0	2	1315	1	2-1315	UG|Pta.187|gb|DR164085	Transcribed locus, strongly similar to NP_198206.1 BIP1; ATP binding [Arabidopsis thaliana]	541	8e-154	347	1150	1	347-1150	UG|Psi.2603|gb|EF085162	Clone WS0293_P08 unknown mRNA	1120	0	2	1612
221	GQ03708_B21	BT115892		ns	–	+		none				AT2G22500	UCP5 (UNCOUPLING PROTEIN 5); binding	379	1e-104	388	1320	1	388-1320	NP_001063413	Os09g0465400	346	6e-95	388	1326	1	388-1326	POPTR_0002s10460	mitochondrial substrate carrier family protein; [ co-ortholog (1of2) of At2g22500, ]	409	1e-113	388	1320	1	388-1320	UG|Pta.831|gb|DT626283	Transcribed locus, moderately similar to XP_002285693.1 PREDICTED: hypothetical protein [Vitis vinifera]	507	5e-158	562	1584	4	562-1326,1399-1437,1468-1524,1531-1584	UG|Psi.5750|gb|BT070299	Clone WS02719_A15 unknown mRNA	696	0	3	1621
222	No			ns	–	+		none				No hit
223	GQ03323_J19	BT112973		ns	–	+		LIPID METAB / JA	[PATH:ath00592]	alpha-Linolenic acid metabolism		AT3G01420	DOX1; lipoxygenase	569	5e-162	62	1216	1	62-1216	NP_001066718	Os12g0448900	517	2e-146	5	1138	1	5-1138	POPTR_0008s10590	similar to putative alpha-dioxygenase. [ORG:Cicer arietinum]; [ ortholog of CAD31840,At3g01420,]	563	3e-160	5	1216	1	5-1216	UG|Pta.19727|gb|CX651381	Transcribed locus, weakly similar to XP_002279884.1 PREDICTED: hypothetical protein [Vitis vinifera]	293	3e-79	716	1213	1	716-1213	UG|Psi.59|gb|DR545100	Transcribed locus	126	4e-52	894	1321
224	GQ03302_M23	BT111726		ns	–	+		none				AT4G24380	unknown protein	221	3e-57	50	706	1	50-706	NP_001060690	Os07g0687100	289	9e-78	59	682	1	59-682	POPTR_0006s02780	no poplar v2 defline	279	9e-75	59	676	1	59-676	UG|Pta.5106|gb|CX713052	Transcribed locus, weakly similar to NP_001060690.2 Os07g0687100 [Oryza sativa Japonica Group]	522	7e-152	50	973	2	50-772,920-973	UG|Psi.5699|gb|BT070322	Clone WS0271_F24 unknown mRNA	685	0	44	1270
225	GQ03812_G05	BT117079		ns	–	+		none				No hit								No hit								No hit								UG|Pta.7303|gb|DR051066	Transcribed locus, weakly similar to XP_002285919.1 PREDICTED: hypothetical protein [Vitis vinifera]	77.1	7e-47	793	1479	6	793-867,919-990,997-1155,1211-1246,1307-1369,1438-1479	UG|Psi.9802|gb|EF087602	Clone WS0279_C17 unknown mRNA	300	6e-141	62	1107
226	GQ02821_M22	BT105387		ns	–	+		LIPID METAB	none			AT2G34770	FAH1 (FATTY ACID HYDROXYLASE 1); catalytic/ fatty acid alpha-hydroxylase	328	1e-89	212	904	1	212-904	NP_001051453	Os03g0780800	330	5e-90	212	904	1	212-904	POPTR_0011s16470	similar to FATTY ACID HYDROXYLASE 1; [ co-ortholog (2of2) of At2g34770, ]	339	6e-93	212	907	1	212-907	UG|Pta.885|gb|DR688454	Transcribed locus, moderately similar to XP_002268031.1 PREDICTED: hypothetical protein [Vitis vinifera]	499	9e-153	36	877	3	36-68,67-174,173-877	UG|Psi.8576|gb|ES873149	Transcribed locus, moderately similar to XP_002268031.1 PREDICTED: hypothetical protein [Vitis vinifera]	686	0	376	1281
227	No			ns	–	+		none				No hit
228	GQ03709_L23	BT115978		ns	–	+		TERP/STILB	[PATH:ath00900]	Terpenoid backbone biosynthesis		AT5G48230	ACAT2 (ACETOACETYL-COA THIOLASE 2); acetyl-CoA C-acetyltransferase/ catalytic	588	2e-167	401	1543	1	401-1543	NP_001062685	Os09g0252100	555	1e-157	422	1540	1	422-1540	POPTR_0014s16670	similar to truncated acetyl Co-A acetyltransferase-like protein. [ORG:Hevea brasiliensis]; [ co-ortholog (1of2) of AAL18924, AAL18928, ]	602	8e-172	428	1543	1	428-1543	UG|Pta.9278|gb|CO363989	Transcribed locus, moderately similar to NP_568694.2 ACAT2 (ACETOACETYL-COA THIOLASE 2); acetyl-CoA C-acetyltransferase/ catalytic [Arabidopsis thaliana]	547	4e-156	321	1141	2	321-356,356-1141	UG|Psi.7727|gb|BT071305	Clone WS02822_K16 unknown mRNA	951	0	278	1969
229	GQ03503_J08	BT113880		ns	–	+		CW / PROTEOLYSIS	none			AT1G09850	XBCP3 (xylem bark cysteine peptidase 3); cysteine-type endopeptidase/ cysteine-type peptidase	325	1e-88	110	1102	1	110-1102	NP_001055994	Os05g0508300	313	4e-85	29	1102	1	29-1102	POPTR_0004s05640	no poplar v2 defline	424	2e-118	35	1120	1	35-1120	UG|Pta.15325|gb|CO163261	Transcribed locus, weakly similar to NP_974687.1 XCP1 (XYLEM CYSTEINE PEPTIDASE 1); cysteine-type endopeptidase/ cysteine-type peptidase [Arabidopsis thaliana]	547	5e-158	80	898	1	80-898	UG|Psi.8750|gb|EF087762	Clone WS02745_M21 unknown mRNA	969	0	2	1276
230	GQ0207_M01	BT103172		ns	–	+		FLAVONOID METAB	[PATH:ath00944]	Flavone and Flavonol biosynthesis		AT2G15490	UGT73B4 (UDP-GLYCOSYLTRANSFERASE 73B4); UDP-glucosyltransferase/ UDP-glycosyltransferase/ quercetin 3-O-glucosyltransferase/ quercetin 7-O-glucosyltransferase/ transferase, transferring glycosyl groups	206	1e-61	8	1365	2	8-439,559-1365	NP_001042179	Os01g0176200	196	8e-65	2	1365	2	2-553,568-1365	POPTR_0001s31040	no poplar v2 defline	218	8e-69	8	1368	2	8-553,565-1368	UG|Pta.18472|gb|CO176695	Transcribed locus, weakly similar to NP_181216.1 UDP-glucoronosyl/UDP-glucosyl transferase family protein [Arabidopsis thaliana]	278	5e-127	607	1401	2	607-915,895-1401	UG|Psi.1995|gb|EF085633	Clone WS0298_L11 unknown mRNA	688	0	1	1497
231	GQ0198_D11	BT102621		ns	–	+		STRESS/DEF	none			AT3G04720	PR4 (PATHOGENESIS-RELATED 4); chitin binding	141	6e-34	1	261	1	1-261	NP_001068190	Os11g0592200	147	8e-36	1	261	1	1-261	POPTR_0013s03890	similar to HEV1.2; similar to hevein. [ORG:Hevea brasiliensis]; [ ortholog of AAO63572,At3g04720,]	144	7e-35	1	261	1	1-261	UG|Pta.17778|gb|DR095040	Transcribed locus, moderately similar to NP_001068190.1 Os11g0592200 [Oryza sativa Japonica Group]	214	6e-63	1	464	3	1-264,329-391,396-464	UG|Psi.5357|gb|DR509850	Clone WS02919_G08 unknown mRNA	223	1e-86	1	466
232	GQ03113_E11	BT107833		ns	–	+		none				AT4G37240	unknown protein	68.6	2e-11	60	371	1	60-371	NP_001046169	Os02g0193300	67.8	3e-11	66	455	1	66-455	POPTR_0004s15700	no poplar v2 defline	73.2	8e-13	60	389	1	60-389	UG|Pta.20494|gb|DN629024	Transcribed locus	63.8	3e-22	108	368	2	108-245,258-368	UG|Psi.6313|gb|ES871373	Clone WS02715_D13 unknown mRNA	330	1e-166	54	857
233	GQ03819_J09	BT117442		ns	–	+		none				No hit								No hit								No hit								No hit								UG|Psi.2284|gb|ES666007	Transcribed locus, weakly similar to NP_173922.1 aspartyl protease family protein [Arabidopsis thaliana]	165	2e-41	3	227
234	GQ0026_G09	BT100581		ns	–	+		none				No hit								No hit								No hit								UG|Pta.13680|gb|DR095327	Transcribed locus, weakly similar to NP_001058376.1 Os06g0681200 [Oryza sativa Japonica Group]	165	4e-86	3	836	5	3-53,81-134,252-599,591-713,720-836	No hit
235	GQ0196_L12	BT102566		ns	–	+		TERP/STILB	[PATH:ath00903]	Limonene and pinene degradation		AT3G48000	ALDH2B4 (ALDEHYDE DEHYDROGENASE 2B4); 3-chloroallyl aldehyde dehydrogenase/ ATP binding / aldehyde dehydrogenase (NAD)	637	0	118	1581	1	118-1581	NP_001043453	Os01g0591000	689	0	115	1581	1	115-1581	POPTR_0002s19060	similar to Arabidopsis thaliana mitochondrial aldehyde dehydrogenase (ALDH3) mRNA; similar to nuclear gene for mitochondrial product.; similar to aldehyde dehydrogenase; similar to mitochondrial (ALDH3); similar to mitochondrial aldehyde dehydrogenase ALD	650	0	91	1581	1	91-1581	UG|Pta.2148|gb|DR050819	Transcribed locus, moderately similar to NP_001043453.1 Os01g0591000 [Oryza sativa Japonica Group]	560	7e-173	19	909	2	19-126,130-909	UG|Psi.20716|gb|EF676592	Clone WS02743_L13 unknown mRNA	1163	0	76	1642
236	GQ0167_O21	BT102176		ns	–	+		AMINO ACID METAB / SHIKIMATE AROGENATE	[PATH:ko00400]	Phenylalanine, tyrosine and tryptophan biosynthesis		AT1G08250	ADT6 (arogenate dehydratase 6); arogenate dehydratase/ prephenate dehydratase	539	6e-153	328	1407	1	328-1407	NP_001063950	Os09g0565700	530	4e-150	358	1428	1	358-1428	POPTR_0009s15100	prephenate dehydratase family protein; similar to prephenate dehydratase GI:1008717 from (Amycolatopsis methanolica); [ co-ortholog (2of2) of At1g08250, ]	540	2e-153	244	1407	1	244-1407	UG|Pta.6819|gb|DR117827	Transcribed locus, moderately similar to NP_563809.1 ADT6 (arogenate dehydratase 6); arogenate dehydratase/ prephenate dehydratase [Arabidopsis thaliana]	396	1e-134	52	825	2	52-150,304-825	UG|Psi.6520|gb|FD735752	Clone WS02911_O22 unknown mRNA	614	0	670	1586
237	GQ0207_E09	BT103144		ns	–	+		CW METAB / REASSEMBLY	none			AT3G54420	ATEP3; chitinase	248	2e-65	149	760	1	149-760	NP_001047373	Os02g0605900	247	3e-65	149	760	1	149-760	POPTR_0019s12360	no poplar v2 defline	245	1e-64	149	760	1	149-760	UG|Pta.16196|gb|DR097246	Transcribed locus, weakly similar to NP_191010.1 ATEP3; chitinase [Arabidopsis thaliana]	490	9e-139	32	772	1	32-772	UG|Psi.11852|gb|ES261570	Transcribed locus, weakly similar to XP_002275386.1 PREDICTED: class IV chitinase [Vitis vinifera]	450	2e-126	125	805
238	GQ0205_I08	BT103042		ns	–	+		PHENYLPROPANOID METAB	[PATH:ath00940]	Phenylpropanoid biosynthesis		AT2G37130	peroxidase 21 (PER21) (P21) (PRXR5)	343	2e-94	3	764	1	3-764	NP_001060737	Os07g0694300	326	3e-89	3	764	1	3-764	POPTR_0006s13190	similar to Peroxidase 21 precursor (EC 1.11.1.7) (Atperox P21) (PRXR5) (ATP2a/ATP2b).; [ ortholog of At2g37130,]	367	2e-101	3	764	1	3-764	UG|Pta.587|gb|DR095236	Transcribed locus, moderately similar to XP_002274769.1 PREDICTED: hypothetical protein isoform 1 [Vitis vinifera]	396	3e-110	6	767	1	6-767	UG|Psi.1633|gb|CO225063	Transcribed locus, weakly similar to XP_002326343.1 predicted protein [Populus trichocarpa]	451	9e-127	159	773
239	GQ0132_A04	BT101863		ns	–	+		STRESS/DEF	none			AT1G15520	PDR12 (PLEIOTROPIC DRUG RESISTANCE 12); ATPase, coupled to transmembrane movement of substances	621	1e-177	3	1343	1	3-1343	NP_001061702	Os08g0384500	635	0	3	1343	1	3-1343	POPTR_0001s14650	no poplar v2 defline	656	0	3	1343	1	3-1343	UG|Pta.18572|gb|DR120466	Transcribed locus, moderately similar to NP_566543.1 PDR1; ATPase, coupled to transmembrane movement of substances [Arabidopsis thaliana]	286	3e-138	639	1509	3	639-914,969-1352,1432-1509	UG|Psi.3782|gb|EF085562	Clone WS0281_M12 unknown mRNA	460	5e-178	3	1367
240	No			ns	–	+		none				No hit
241	GQ0132_A04	BT101863		ns	–	+		STRESS/DEF	none			AT1G15520	PDR12 (PLEIOTROPIC DRUG RESISTANCE 12); ATPase, coupled to transmembrane movement of substances	621	1e-177	3	1343	1	3-1343	NP_001061702	Os08g0384500	635	0	3	1343	1	3-1343	POPTR_0001s14650	no poplar v2 defline	656	0	3	1343	1	3-1343	UG|Pta.18572|gb|DR120466	Transcribed locus, moderately similar to NP_566543.1 PDR1; ATPase, coupled to transmembrane movement of substances [Arabidopsis thaliana]	286	3e-138	639	1509	3	639-914,969-1352,1432-1509	UG|Psi.3782|gb|EF085562	Clone WS0281_M12 unknown mRNA	460	5e-178	3	1367
242	GQ03508_P12	BT114142		ns	–	+		TERP/STILB	[PATH:ath00903]/[PATH:ath00945]	Limonene and pinene degradation / Stilbenoid biosynthesis		AT3G52970	CYP76G1; electron carrier/ heme binding / iron ion binding / monooxygenase/ oxygen binding	355	2e-97	107	1561	1	107-1561	NP_001064338	Os10g0320100	327	3e-89	161	1582	1	161-1582	POPTR_0003s11810	no poplar v2 defline	391	2e-108	68	1564	1	68-1564	UG|Pta.34496|gb|DR091808	Transcribed locus, weakly similar to NP_001064217.2 Os10g0165300 [Oryza sativa Japonica Group]	396	7e-110	593	1324	1	593-1324	UG|Psi.5280|gb|EF677712	Clone WS02773_I13 unknown mRNA	239	0	140	1588
243	GQ03409_L11	BT113468		ns	+	–		none				No hit								No hit								No hit								UG|Pta.11746|gb|DR024369	Transcribed locus	130	6e-55	105	800	4	105-473,530-604,638-697,699-800	UG|Psi.16636|gb|ES879343	Clone WS02724_O17 unknown mRNA	230	8e-108	198	864
244	GQ03904_J15	BT117594		ns	–	+		none				AT5G41040	transferase family protein	286	9e-77	177	1433	1	177-1433	NP_001067952	Os11g0507200	278	3e-74	177	1442	1	177-1442	POPTR_0001s33390	no poplar v2 defline	302	1e-81	177	1433	1	177-1433	UG|Pta.11564|gb|DR167239	Transcribed locus, weakly similar to XP_001752413.1 predicted protein [Physcomitrella patens subsp. patens]	544	2e-154	741	1484	1	741-1484	UG|Psi.14814|gb|EF085145	Clone WS0289_E05 unknown mRNA	577	0	3	1505
245	GQ0198_E04	BT102623		ns	–	+		none				AT3G23290	LSH4 (LIGHT SENSITIVE HYPOCOTYLS 4)	222	1e-57	79	531	1	79-531	NP_001058335	Os06g0672400	222	9e-58	76	528	1	76-528	POPTR_0002s03860	no poplar v2 defline	228	2e-59	28	528	1	28-528	UG|Pta.4173|gb|DR165855	Transcribed locus, moderately similar to NP_001046002.1 Os02g0166800 [Oryza sativa Japonica Group]	158	3e-143	94	966	4	94-282,337-531,576-758,790-966	UG|Psi.6842|gb|FD739525	Transcribed locus, moderately similar to XP_001760807.1 predicted protein [Physcomitrella patens subsp. patens]	257	2e-163	337	1157
246	GQ03714_M12	BT116258		ns	–	+		CW METAB / REASSEMBLY	none			AT1G11545	xyloglucan:xyloglucosyl transferase, putative / xyloglucan endotransglycosylase, putative / endo-xyloglucan transferase, putative	352	1e-96	93	977	1	93-977	NP_001068033	Os11g0539200	260	4e-69	177	962	1	177-962	POPTR_0004s02030	similar to xyloglucan:xyloglucosyl transferase; putative; similar to xyloglucan endotransglycosylase; putative; similar to endo-xyloglucan transferase; putative; similar to endo-xyloglucan transferase GI:2244732 from (Gossypium hirsutum); [ ortholog of At	366	5e-101	177	980	1	177-980	UG|Pta.34138|gb|CO367672	Transcribed locus, weakly similar to NP_563892.1 xyloglucan:xyloglucosyl transferase, putative / xyloglucan endotransglycosylase, putative / endo-xyloglucan transferase, putative [Arabidopsis thaliana]	564	1e-160	66	827	1	66-827	UG|Psi.7835|gb|EF084331	Clone WS0283_E16 unknown mRNA	1057	0	6	1334
247	No			ns	–	+		none				No hit
248	GQ03501_N03	BT113810		ns	–	+		none				AT2G36830	GAMMA-TIP (GAMMA TONOPLAST INTRINSIC PROTEIN); water channel	90.5	1e-18	3	164	1	3-164	NP_001053371	Os04g0527900	83.6	1e-16	3	146	1	3-146	POPTR_0016s10780	similar to Aquaporin TIP1.2 (Tonoplast intrinsic protein 1.2) (Gamma-tonoplast intrinsic protein 2) (Gamma-TIP2) (Salt-stress induced tonoplast intrinsic protein).; [ co-ortholog (2of3) of At3g26520, At2g36830, ]	90.5	1e-18	3	164	1	3-164	UG|Pta.568|gb|CO410546	Transcribed locus, moderately similar to NP_181221.1 GAMMA-TIP (GAMMA TONOPLAST INTRINSIC PROTEIN); water channel [Arabidopsis thaliana]	128	2e-35	3	317	3	3-173,220-273,288-317	UG|Psi.2635|gb|EF083059	Clone WS02724_A17 unknown mRNA	164	2e-91	3	465
249	GQ02818_G19	BT105094		ns	–	+		none				No hit								NP_001050822	Os03g0659900	78.6	3e-14	380	649	1	380-649	No hit								No hit								UG|Psi.2915|gb|EF085588	Clone WS0283_M07 unknown mRNA	292	0	1	1586
250	No			ns	–	+		none				No hit
251	GQ0133_K20	BT101934		ns	–	+		none				AT4G01130	acetylesterase, putative	293	6e-79	97	1173	1	97-1173	NP_001056878	Os06g0160200	310	3e-84	112	1188	1	112-1188	POPTR_0014s08980	similar to acetylesterase; putative; similar to lanatoside 15\'\'-O-acetylesterase (Digitalis lanata) GI:3688284; similar to G-D-S-L family; [ ortholog of At4g01130,]	315	2e-85	103	1188	1	103-1188	UG|Pta.11086|gb|CV033256	Transcribed locus, weakly similar to XP_002276525.1 PREDICTED: hypothetical protein [Vitis vinifera]	372	2e-158	45	939	2	45-383,364-939	UG|Psi.1290|gb|EF087823	Clone WS02759_H20 unknown mRNA	890	0	1	1293
252	GQ03803_N12	BT116643		ns	–	+		none				AT2G45600	hydrolase	249	6e-66	94	1032	1	94-1032	NP_001062430	Os08g0547800	223	5e-58	115	1032	1	115-1032	POPTR_0014s06890	similar to expressed protein in Arabidopsis thaliana; similar to low similarity to PrMC3 (Pinus radiata) GI:5487873; [ ortholog of At2g45600,]	256	6e-68	91	1029	1	91-1029	UG|Pta.18976|gb|DT631982	Transcribed locus, weakly similar to XP_002277011.1 PREDICTED: hypothetical protein [Vitis vinifera]	431	5e-141	70	828	2	70-702,739-828	UG|Psi.7317|gb|ES671637	Transcribed locus, weakly similar to NP_566047.1 hydrolase [Arabidopsis thaliana]	689	0	341	1237
253	GQ03607_C14	BT115009		ns	–	+		none				AT5G07840	ankyrin repeat family protein	210	5e-54	726	1211	1	726-1211	NP_001045598	Os02g0102600	225	2e-58	726	1205	1	726-1205	POPTR_0003s10350	ankyrin repeat family protein; similar to contains ankyrin repeats; [ co-ortholog (2of2) of At5g61230, At5g07840, ]	218	3e-56	726	1205	1	726-1205	UG|Pta.3547|gb|DR160354	Transcribed locus, moderately similar to NP_001045598.1 Os02g0102600 [Oryza sativa Japonica Group]	462	5e-138	580	1451	4	580-621,693-1322,1321-1389,1395-1451	UG|Psi.10982|gb|BT071531	Clone WS02920_N24 unknown mRNA	739	0	18	1637
254	GQ0082_C07	BT101251		ns	–	+		PHENYLPROPANOID METAB	[PATH:ath00940]	Phenylpropanoid biosynthesis		AT5G17820	peroxidase 57 (PER57) (P57) (PRXR10)	313	5e-85	95	1036	1	95-1036	NP_001065172	Os10g0536700	284	3e-76	41	1039	1	41-1039	POPTR_0013s06300	no poplar v2 defline	322	1e-87	95	1039	1	95-1039	UG|Pta.15223|gb|DR079272	Transcribed locus, weakly similar to XP_002319196.1 predicted protein [Populus trichocarpa]	436	2e-156	290	1166	3	290-931,926-1099,1107-1166	UG|Psi.13825|gb|EF082182	Clone WS0296_I02 unknown mRNA	623	0	1	1330
255	GQ03118_P07	BT108252		ns	+	–		CW METAB / REASSEMBLY	none			AT3G13750	BGAL1 (Beta galactosidase 1); beta-galactosidase/ catalytic/ cation binding / heme binding / peroxidase/ sugar binding	412	1e-114	1	1002	1	1-1002	NP_001049068	Os03g0165400	398	1e-110	1	1002	1	1-1002	POPTR_0003s03060	similar to beta-galactosidase 1. [ORG:Ficus carica]; [ co-ortholog (1of2) of CAA07236, AAR27061, At3g13750, ]	407	3e-113	1	1002	1	1-1002	UG|Pta.6061|gb|CO366004	Transcribed locus, weakly similar to NP_187988.1 BGAL1 (Beta galactosidase 1); beta-galactosidase/ catalytic/ cation binding / heme binding / peroxidase/ sugar binding [Arabidopsis thaliana]	608	4e-175	190	993	1	190-993	UG|Psi.5217|gb|EF676744	Clone WS02750_J07 unknown mRNA	1086	0	1	1332
256	GQ03237_C22	BT111402		ns	–	+		CW METAB / REASSEMBLY	none			AT3G54420	ATEP3; chitinase	223	5e-58	148	762	1	148-762	NP_001053186	Os04g0494100	235	8e-62	148	762	1	148-762	POPTR_0019s12360	no poplar v2 defline	236	6e-62	151	762	1	151-762	UG|Pta.15447|gb|CF394043	Transcribed locus, weakly similar to XP_002275386.1 PREDICTED: class IV chitinase [Vitis vinifera]	448	2e-138	18	789	2	18-686,679-789	UG|Psi.5890|gb|EF084041	Clone WS02761_E22 unknown mRNA	327	0	3	982
257	GQ03906_F18	BT117649		ns	–	+		none				AT1G22690	gibberellin-responsive protein, putative	87.8	4e-17	881	1036	1	881-1036	NP_001055630	Os05g0432200	86.7	9e-17	881	1036	1	881-1036	POPTR_0013s11770	no poplar v2 defline	91.7	3e-18	875	1036	1	875-1036	UG|Pta.13000|gb|DT629222	Transcribed locus, weakly similar to XP_002307722.1 predicted protein [Populus trichocarpa]	138	1e-40	929	1318	3	929-1102,1181-1243,1256-1318	UG|Psi.8391|gb|ES247649	Transcribed locus, weakly similar to XP_002327240.1 predicted protein [Populus trichocarpa]	347	8e-167	542	1318
258	GQ03606_D04	BT114965		ns	–	+		PHENYLPROPANOID METAB	none			AT5G14700	cinnamoyl-CoA reductase-related	261	3e-69	146	1114	1	146-1114	NP_001056413	Os05g0578500	270	5e-72	14	1114	1	14-1114	POPTR_0017s14130	no poplar v2 defline	254	2e-67	146	1105	1	146-1105	UG|Pta.2560|gb|DR160283	Transcribed locus, weakly similar to NP_001056413.1 Os05g0578500 [Oryza sativa Japonica Group]	378	1e-130	458	1289	3	458-997,1007-1135,1191-1289	UG|Psi.8932|gb|EF084224	Clone WS02712_G15 unknown mRNA	1016	0	2	1354
259	GQ03715_D02	BT116277		ns	–	+		CW	none			AT1G76160	sks5 (SKU5 Similar 5); copper ion binding / oxidoreductase	738	0	229	1818	1	229-1818	NP_001058365	Os06g0678800	727	0	226	1818	1	226-1818	POPTR_0004s01070	multi-copper oxidase type 1 family protein; similar to pollen-specific BP10 protein (SP|Q00624|Brassica)(napus ; [ ortholog of At4g22010,]	764	0	196	1818	1	196-1818	UG|Pta.14298|gb|CO200683	Transcribed locus, weakly similar to NP_177743.1 sks5 (SKU5 Similar 5); copper ion binding / oxidoreductase [Arabidopsis thaliana]	621	8e-178	958	1764	1	958-1764	UG|Psi.2255|gb|EF678579	Clone WS02928_J21 unknown mRNA	1564	0	91	2052
260	GQ0134_I08			ns	–	+		STRESS/DEF	none			AT3G19430	late embryogenesis abundant protein-related / LEA protein-related	195	2e-49	108	1084	2	108-497,629-1084	NP_001065763	Os11g0151100	159	9e-39	75	446	1	75-446	POPTR_0009s10030	no poplar v2 defline	211	3e-54	78	1084	2	78-497,629-1084	UG|Pta.7630|gb|CN785698	Transcribed locus, weakly similar to XP_002313866.1 predicted protein [Populus trichocarpa]	357	0	72	1096	2	72-500,629-1096	UG|Psi.7469|gb|EF677540	Clone WS02770_F09 unknown mRNA	596	0	2	1420
261	GQ04013_A18	BT118989		ns	–	+		CW METAB / REASSEMBLY	none			AT4G16260	catalytic/ cation binding / hydrolase, hydrolyzing O-glycosyl compounds	286	8e-77	427	1416	1	427-1416	NP_001045389	Os01g0947700	273	9e-73	469	1416	1	469-1416	POPTR_0001s26210	similar to beta-1; similar to 3-glucanase. [ORG:Glycine max]; [ co-ortholog (4of4) of T05962, AAS09832, AAS09873, T05959, AAS09853, AAC04712, AAS09858, AAS09840, BAC66186, AAS09850, AAS09843, AAS09855, AAS09851, AAS09837, AAS09878, AAS09863, AAS09862, AAS	272	1e-72	394	1413	1	394-1413	UG|Pta.19026|gb|CO367828	Transcribed locus, weakly similar to XP_001757143.1 predicted protein [Physcomitrella patens subsp. patens]	415	1e-162	469	1329	2	469-1074,1084-1329	UG|Psi.16725|gb|EF086735	Clone WS02741_E07 unknown mRNA	977	0	373	1650
262	GQ04008_H17	BT118645		ns	–	+		CW METAB / REASSEMBLY	none			AT5G13870	EXGT-A4 (ENDOXYLOGLUCAN TRANSFERASE A4); hydrolase, acting on glycosyl bonds / hydrolase, hydrolyzing O-glycosyl compounds / xyloglucan:xyloglucosyl transferase	464	1e-130	283	1077	1	283-1077	NP_001068033	Os11g0539200	454	1e-127	283	1074	1	283-1074	POPTR_0014s13640	similar to xyloglucan endo-1; similar to 4-beta-D-glucanase (EC 3.2.1.-) - adzuki bean. [ORG:Vigna angularis]; [ co-ortholog (3of15) of AAR27065, BAA03922, BAC03237, AAN07898, AAN03485, Q41638, BAA03925, A49539, Q39857, B49539, ]	473	5e-133	283	1077	1	283-1077	UG|Pta.2675|gb|DR069468	Transcribed locus, moderately similar to NP_196891.1 EXGT-A4 (ENDOXYLOGLUCAN TRANSFERASE A4); hydrolase, acting on glycosyl bonds / hydrolase, hydrolyzing O-glycosyl compounds / xyloglucan:xyloglucosyl transferase [Arabidopsis thaliana]	562	3e-170	167	972	2	167-226,283-972	UG|Psi.6767|gb|EF083563	Clone WS02726_B17 unknown mRNA	761	0	146	1371
263	GQ0206_M06	BT103110		ns	+	–		TERP/STILB	[PATH:ath00130]	Ubiquinone and other terpenoid-quinone biosynthesis		AT1G64970	G-TMT (GAMMA-TOCOPHEROL METHYLTRANSFERASE); tocopherol O-methyltransferase	304	2e-82	96	950	1	96-950	NP_001047844	Os02g0701600	305	1e-82	102	950	1	102-950	POPTR_0013s07440	no poplar v2 defline	305	1e-82	45	950	1	45-950	UG|Pta.14984|gb|CX648439	Transcribed locus, weakly similar to XP_002269749.1 PREDICTED: hypothetical protein [Vitis vinifera]	570	2e-162	39	941	1	39-941	UG|Psi.2994|gb|EF083388	Clone WS0296_L05 unknown mRNA	900	0	3	1343
[truncated: 58 more columns]

## Sheet: Table S3
Table S3 Primer sequences used for quantitative PCR analysis, molecular cloning and EMSA assays.
Note all of the probes sequences are from 5' (left) to 3' (right)
A. Quantitative PCR analysis.
							Amplicon
TARGET GENE	Forward	Sequence	Tm	Reverse	Sequence	Tm	size (bp)
1	GQ0195_M16_F	CCTTGTTTGAGATCTTACGGCATTC	64.2	GQ0195_M16_R	TTATATGTATACCCGCCCTCACACC	64	174
2	GQ0203_P18-F	TCCATCCTTGAATATCACCATCGTC	65.25	GQ0203_P18-R	CATCCGGAATGTACAGAGGAAGAAG	64.3	168
3	GQ0195_O21_F	AAGGACGAAAGCTGGAGTAACCAAG	65	GQ0195_O21_R	CTCACTCCACAGCACGTTCTCATC	65.6	174
5	GQ0131_M08_F	GAGCACGTTTACCACGATTTAGCAG	65.1	GQ0131_M08_R	CAGGGAATTTGTTGGAATTGAACTG	64.8	125
8	GQ02010_F15_F	CAGTTGCCAAAGCAGTAAATGATCC	65	GQ02010_F15_R	TCGACCATTCAAAGTCATCCAGAAG	65.7	141
10	GQ0024_B03_F	AAGTTTGGCATAGACGGAATCTTCG	65.6	GQ0024_B03_R	ATGCTTTGAAGTGGACATTGTTTTG	63.5	159
11	GQ0205_N10_F	TCAGAGAGCACGTGTGAAGTAGCAG	65.3	GQ0205_N10_R	CAAACGGAATCAGTTCGAAGTTTTG	65	181
12	GQ0021_K15_F	AAACTGTGGAGGTGAGCTTCCTTTC	65.2	GQ0021_K15_R	CTGCCAGAGTTTTAACGGTGTTCTG	65.2	153
13	GQ0012_O21_F	GGTGAGATACGGATCAAACCTGGAG	66.1	GQ0012_O21_R	TCCAACTGCTTTAACCCTAACAACG	64.5	156
15	GQ0064_O23_F	GAGAGCGAACGAATTGAAGGAGAG	64.8	GQ0064_O23_R	CCCTAAACTAACGAACCCAACGAAC	64.9	192
16	GQ0196_A07_F	AGAGCACACGGATCATAAGCTGTTC	65	GQ0196_A07_R	TATAATAGCCGCGCGAAAAAGTAGG	65.2	195
17	GQ0191_K09_F	GACAGATGATAATCCGAGCAGTGTG	64.2	GQ0191_K09_R	GAGCAGAGACATGTTTGGTTGGTTC	65.3	141
18	GQ0202_H02_F	GACAGCTTTCTGGTGAAGAGCGTAG	64.9	GQ0202_H02_R	CACGCTGGTTGTAGAGATAATGCAG	64.2	156
19	GQ0021.BR.1_G10_F	AAACAGTCGTCCTGAAAAGCGTTC	65	GQ0021.BR.1_G10_R	CCCAAACAAACCAGAATCGGATA	64.1	178
20	GQ0031_F16_F	GCAAGCATTCTATCACAAGCCAATC	65.1	GQ0031_F16_R	CAATACCCTCTGCAAGTCAAGGAAG	64.4	156
22	GQ0192_N11_F	AAGTATGTATCGGCCAGCGTTGAG	65.5	GQ0192_N11_R	GCCCATGTGATAGACAGAGCCATAC	65.1	187
23	GQ0202_E21_F	GGCAAACCATGCTGTACAAGTTCTC	65.2	GQ0202_E21_R	AACATTTAACGAGAGAGCACACATGC	64.7	171
25	GQ02013_B06_F	ATCTGACTCAAGCAAAATGTCCAGTG	64.9	GQ02013_B06_R	TGTTTGGTGGCTTGCATTTCTTTAC	65.3	132
27	GQ0133_I20_F	CTTCGTCTCGGAATGAAAACAACAG	65.2	GQ0133_I20_R	AGTCGCTGAAGGAGAGGCACTTAAC	65.4	133
28	GQ0071_E01_F	TTAACGATCCGCAACAGTAATCGAC	65.3	GQ0071_E01_R	CGGCTCAACTGACGAAGTTCTAATG	65.3	140
32	GQ0164_A10_F	ACGCTCTTATACCCAGGCACTTCTG	65.8	GQ0164_A10_R	AAATGACCTAAAAACATAACCAACAGACC	63.5	130
33	GQ0198_H08_F	CGCCATGAGAGTCAAATTTACAACAC	64.9	GQ0198_H08_R	TAAAAGGACGACAACAATCTTCAAACG	65.3	147
36	GQ0035_L02_F	GGGAAACAAGCAAGTGAAGATGATG	65.1	GQ0035_L02_R	GACCAGTGAAATTCCTGCACCATAC	65	123
37	GQ0171_M17_F	TGGTGTCTTGCTTCTCTCCCAATAC	64.8	GQ0171_M17_R	CATATTTCGCAAAGCGTAGCTTCAG	65.1	134
38	GQ0197_L01_F	TCTCATACGCCATGTATTGTCAAATG	64.1	GQ0197_L01_R	CCTGCAACACAATTATGGAGAAAGC	65	189
39	GQ0196_P07-F	TCCACACGTTTCCTTCATATCCAAC	65.24	GQ0196_P07-R	CTTCAGTATGATACCGTTTGGGTCAG	63.99	nd
40	GQ0026_E22_F	GTTCACTAGCGTTGCCAAGAAAATG	65.1	GQ0026_E22_R	TTGTTGACCCTCACCATGGAGTTAG	65.5	195
42	GQ00410_C18-F	TCGCCAGGGATTTCATATAGATTTGT	64.8	GQ00410_C18-R	TTTAACACCACCTGCAAATCCTGC	66.3	118
44	GQ0196_M06_F	CAGAGCAACTACTACGTGAGGGATGA	64.9	GQ0196_M06_R	GTAAGCAACCCCAATGGTGCATAG	65.6	197
45	GQ0047_D06_F	TTCCAAAGTATATGGGCATCACCTG	65.1	GQ0047_D06_R	TCAGAAGATGTTTGGACTGCAACAA	65.2	141
48	GQ0205_J17_F	TGAAAGTGTCGAGACAGCAGTTCAG	65.2	GQ0205_J17_R	AAGGCATTATCCAGTCCCCATAGAG	64.6	152
49	GQ0201_N02_F	TGGACTGACTGGAAATAAGGTGGAG	64.7	GQ0201_N02_R	GAACTCTCCAATCTGCTCAAAATCG	64.5	175
51	GQ0203_O13_F	GGGTTCTATGGCAGTGTTTTGTACG	64.8	GQ0203_O13_R	AAGTTTGCTCTCGGTTTCAAAGCTC	65.2	162
52	GQ0133_P19_F	GGCGACAAAACTAAACCTACCCAAC	64.9	GQ0133_P19_R	TACATTCCAAAGCGGTCTTCACAAG	65.5	144
54	GQ02010_L01_F	TAAAGATCCGGCCTCTCTTTGTAGG	64.9	GQ02010_L01_R	TGGCAGAAACCTCCAATACGAACTA	65	173
55	GQ0015_H01_F	ACCACACAGATGGAATTAGGAGCAG	64.8	GQ0015_H01_R	CTTCGATGGCTACAGAGACAGGTTG	65.5	124
56	GQ0074_P10_F	TTGGAATTGCAGCCTGATTTAACTG	65.4	GQ0074_P10_R	GCAAGGCCTTCATAAGCAATACCTC	65.2	167
58	GQ0133_E12_F	CTAAGGAGCAGAAGGAGTGGTCCTC	65	GQ0133_E12_R	GAGAAGGGGCAGATATGGTTGAATC	65.1	165
60	GQ0072_D05-F	GGATATGATGCTTGCATGGCAATAC	65.52	GQ0072_D05-R	GTGGTTGGGTATGGAAAGTCTTCTG	64.11	nd
61	GQ0011.BR_F15_F	TCATCAAATATAAGGGCTTCCAGGTG	65.2	GQ0011.BR_F15_R	AAACCACCTGCTTTGAGACGAAATC	65.74	195
62	GQ0048_E09-F	CACATTTCAGCGTTTTGGAGGTTAC	64.9	GQ0048_E09-R	CAAAGCATGGTCTCTGCCTAAAAAC	64.3	nd
63	GQ0067_A07_F	AGAGAAGTTGAATGCACTGGTGGAG	65.1	GQ0067_A07_R	ATCACCTCCTTTGCAGGAAAAACTC	64.9	150
66	GQ0043_G19_F	GTACCATTCTTTGGTCCAGGGAGAG	65.3	GQ0043_G19_R	TAGGCCAGATCTGTGATTTGTAGCC	64.7	194
67	GQ02010_L18-F	CAAAGTTTGGAATTGCTTGAGATGTG	65	GQ02010_L18-R	CTCTCGTTACCACACACATTGTGAC	62.97	122
68	GQ0044_N02-F	TCAACGTCGGGATAGAGACTAGCAG	65.04	GQ0044_N02-R	GAAGATGGATCAACGAGTGTTCAGAG	64.56	nd
MYB
PgMYB1	GQ0167.B3_J19_F	CTTCCTGGATGACGATGAAATGTG	64.9	GQ0167.B3_J19_R	ATGAAAACATCGTAGGATGAATGAATG	63.3	184
PgMYB2	GQ03121.B7_H22_F	TCATGATTTACTGCACCCTGCATAC	64.3	GQ03121.B7_H22_R	GCCAATACCCTACGTCCTTGGTAAC	64.8	155
PgMYB3	GQ03237.B7.1_N19_F	TTGAGCTTTGAAGCCAGGTACTCAG	65.1	GQ03237.B7.1_N19_R	CAGGAGAGATTTGCACATGAAGTTG	64.3	157
PgMYB4	GQ02906.B7_D04_F1	GCCGAATATTGTACTGTCGATCCAC	64.8	GQ02906.B7_D04_R	CGATCCTTGCAATCATATTCCTCATC	65.8	182
PgMYB5	GQ0082.BR_F08_F	AAAACCTAATTCTGGCAGCGAACTG	65.7	GQ0082.BR_F08_R	TTCATCATATGAATGCTTCGTGGTG	65.1	192
PgMYB8	GQ03108.B7_C21_F	AATATCATGGCAGCAGCTTCAGAAC	64.8	GQ03108.B7_C21_R	ACCTGGCATTATCATGACCTCAAAG	64.5	154
PgMYB10	GQ0201.B3_E19_F	CAGTACTGCGAGAGCGGATATTTTG	65.2	GQ0201.B3_E19_R	CTGCCCATATGAATCCTTAGCAGTG	65	139
PgMYB13	GQ04013_D12-F	GTGTATTTGGCACATGCAGTGAATC	64.8	GQ04013_D12-R	GGACAAACTTGTAAGCGGGAAAATC	65	173
PgMYB14	PgMYB14-FJ469917_F	TTCGACAGTCCATAGAACCGTGAAC	65.6	PgMYB14-FJ469917_R	CCCCGTTCTATTAGATGAGCCTGAG	65.3	160
PgMYB15	PgMYB15-FJ469918_F	TCGACAGTCCATAGAACCGTGGAT	66.1	PgMYB15-FJ469918_R	GTAATGAGAGAAACCCCGCATTCTG	66	130
PgMYB16	Pg16-FJ469922_F	AGTCCACCGCAAAAGATTCATGTAG	64.6	Pg16-FJ469922_R	GTGATGGGTTACGTCAATTCCTGAG	64.9	165
PgMYB17	PgMYB17-FJ469923_F	CTCTCTGGATGCTCACCGATAGAAC	64.7	PgMYB17-FJ469923_R	CAGCACACTCCGTGGTCATAATAAG	64	173
PgMYB18	PgMYB18-FJ469919_F	TCAAGCATTCCAATCAGTTGCAGTA	65	PgMYB18-FJ469919_R	CCATGCCGTTTGAATATATCCATTG	65.1	129
PgMYB19	Pg19-FJ469920_F	CGGACTGTTAACTCCAGAAATGGTG	65	Pg19-FJ469920_R	ACTTATGGGATGGATTGCCACTAG	62.5	191
PgMYB20	PgMYB20-FJ469921_F	CTAATTCTAGCCACGGATTGTGCTG	65.1	PgMYB20-FJ469921_R	CCTCCAACACTCATTTCAATTCCAC	64.9	192
REFERENCE
GFP	GFP-F	GAAGATGGAAGCGTTCAACTAGCAG		GFP-R	GGTCTCTCTTTTCGTTGGGATCTTTC		136
PgCDC2-1	Pg_cdc2-F	TTCCCAGGAGACTCAGAGATTGATG		Pg_cdc2-R	CAGGCACAACATTTTCGAGAGAAGA		201
PgEF1-1	Pg-ef1a-F	AATGAATCATCCAGGACAGATTGGA		Pg-ef1a-R	ACCATGGGTTTGGTTGGTATCATCT		192
PgRPL3A-1	GQ0071_B06-F	AGGATGTTGTGTGGGTACCAAGAAG		GQ0071_B06-R	CATGCCCAAACTTAGAGGATGTGTC		128
PgETIF-1	GQ0207_G19-F	TATTCATCATTGCCTTCTGCCAAAC		GQ0207_G19-R	AACCGAGTTTGAACCTCTGAATCAC		146
PgUBI-1	GQ0208_J08-F	TAGAGAACAGACAATGCCTGACGAC		GQ0208_J08-R	GCATACTTAAGCACCAATCCACCAG		127
PgHC-1	GQ0197_O03-F	CACATGCACATTTTGAAACAGGAAG		GQ0197_O03-R	TCATTGACTGGACAAGTTCGGATAC		139
B. Isolation of genomic sequences
GENE	proximal primers	Sequence
Pg4CL	4CL-GSP1	TATGAATGAAGAGACAGATGGTCGGAGATC
Pg4CL	4CL-GSP2	GAGATGCTCGACGTTCTGAGTTCCGTT
	distal primers
Pg4CL	4CL-GSP3	TCTCACTTGCTGTCTTGCTCCTCGTTTGT
Pg4CL	4CL-GSP4	TCCCAAATTCCCAAATAGTGGAGAGCAA
PgDHS2	DHS2-GSP1	GCCATTGCCGAACACCGAGGTTTTCAAT
PgDHS2	DHS2-GSP2	GGAAGCACTGAAGAGCCCAATAAGCCT
C. Upstream flanking sequence for amplication of genomic DNA promoter fragment
GENE	Forward	Sequence		Reverse	Sequence
Pg4CL	4CL-FOR	TCTAGATTAAGGAAACAAATTACTGGCACAAAAC		4CL-REV	GGATCCCGATAACTAAAAATCCCTCTCAATTCAA
PgDHS2	DHS2-FOR	ACTAGTCTCTCGTTTGACAAAAGGAGGTGTGC		DHS2-REV	GGATCCTTGCCAGCAACGATAAATCGGTCCCT
D. Probes used for EMSAs
GENE	Cis-element (m = mutated)	Sequence (AC or mAC underlined)
Pg4CL	AC-I	AACTCGCCGTCTACCTACCCACTCCCGGCT
Pg4CL	AC-II	GGTCCCGTGGCCACCAACTCTGGTGATGTG
Pg4CL	mAC-I	AACTCGCCGTCTCATGCTACACTCCCGGCT
Pg4CL	mAC-II	GGTCCCGTGGCCCATCTAGCTGGTGATGTG
PgDHS2	AC-I	GTTGTTGGAGCCACCTACCTCCAATAGATT
PgDHS2	AC-II	GAGTCGGTCCTCACCAACTTCTTCCACTTT
PgDHS2	mAC-I	GTTGTTGGAGCCCATGCTATCCAATAGATT
PgDHS2	mAC-II	GAGTCGGTCCTCCATCTAGTCTTCCACTTT

## Sheet: Table S4
Table S4 Transcript accumulation of PgMYB, and putative target genes in secondary xylem, and bark/phloem tissues during a diurnal cycle of 3 year-old white spruce.
Plants were grown in a growth chamber (Conviron model PGW36) that was set to the natural summer solstice photoperiod (16h/8h, day/night) with a photosynthetic photon flux density of 860 μmol photons m-2 s-1 (constant temperature of 23 oC and 70% RH).
(1) Differentiating secondary xylem ,and bark/phloem tissue samples were collected from the main stem at 3-h intervals over a 24-hour period. Five individual trees (replicate) were sampled at each time point and the experiment was performed twice.
(2) For each gene, transcript level (number of molecules) was calculated using the LRE method (Rutledge & Stewart, 2008) adapted by Boyle et al. (2009). na, not avalaible.
(3) Grey-shaded box indicate the night period (from 21:00 to 5:00)
Secondary xylem tissue1			Transcript accumulation (number of molecules)2
Experiment	Replicate	Day Time (hour)3	MYB1	MYB2	MYB3	MYB4	MYB5	MYB8	MYB10	MYB13	MYB14	MYB15	MYB16	MYB17	MYB18	MYB19	XTH9 (1)	HRGP (3)	BGLU40 (5)	DFR (10)	CYP76C1 (11)	CHI (12)	LDOX (16)	ADT2 (17)	GSTU (18)	TT4/CHS (19)	NoHit (20)	NotHit (22)	CYP76C4 (27)	CYP76C5 (28)	DAG (37)	GH17 (38)	EDGP (40)	OMT1 (42)	PR4 (44)	KT2 (45)	CM1 (48)	SHM4 (49)	HB3 (51)	LTP (52)	MEE58 (54)	Cys Pase (55)	HCT (56)	ATAF1 (58)	4CL2 (61)	MTHFR2 (63)	Lipase/thio (66)	DHS2 (67)	PRR2 (68)
1	1	12:30:00	31937.1	7277.2	5007.22		4237.98	14500.2	2552.69	324.397	14.5552	444.76	18408.3	1554.84	1149.17	8856.21	1382.51	1837.17	3881.34	2911.83	2292.66	5383.34	2088.13	12116.6	3095	921.194	1557.99	2258.29	463.244	17494	1108.61	1938.48	471.275	209440	55156.3	9391.73	32204.8	63950.7	5410.11	1462.17	248083	1507.6	24314.7	2557.78	5463.2	27786.2	51221.3	174144	34361.9
1	1	15:30:00	24926.3	4380.04	3514.15	3989.38	3088.28	9469.73	2235.28	101.474	13.1443	316.538	5682.03	498.475	4578.3	7409.6	82.706	1909.07	158.286	438.15	286.377	807.005	306.184	2386.32	2465.9	2476.36	1982.68	4607.47	77.4059	7699.54	995.298	1052.9	722.162	52049.1	97561.1	5315.89	23262	119541	4374.27	1145.38	106005	1150.77	7883.63	1292.74	8728.58	82148.7	55150.1	104095	23768
1	1	18:30:00	na	na	na	na	na	na	na	na	na	na	na	na	na	na	na	na	na	na	na	na	na	na	na	na	na	na	na	na	na	na	na	na	na	na	na	na	na	na	na	na	na	na	na	na	na	na	na
1	1	21:30:00	11805.7	6516.98	2528.59	6209.94	2603.61	11495.7	1465.24	1466.92	111.344	3427.29	12323.6	963.988	992.565	2177.3	269.66	2923.52	526.611	903.946	1387.69	1866.44	601.171	4623.76	2345.1	2043.18	1278.91	24306.9	432.315	8420.97	681.462	3901.62	1011.19	69622.6	258785	5084.2	12475	50419.1	5993.26	1116.14	91727.8	2050.38	11752.3	2803.92	2088.81	80688.1	33543.4	97062.1	17855.5
1	1	00:30:00	11993.1	11146.1	2748.9	5245.48	1461.92	11538.2	3035.22	4164.9	76.6363	2944.16	7344.59	na	3133.4	2362.07	541.119	11358.5	341.255	1823.34	1897.87	8692.72	5148.95	1655.98	4305.81	2361.85	2808.96	62811.5	2.40817	12799.7	na	1670.37	2394.37	82702.2	22015.4	1229.65	27804.2	110492	1962.36	1443.49	75346.1	520.557	10727.6	1426.07	995.271	48194.2	58737.7	114063	na
1	1	03:30:00	18872.7	11456.6	3853.97	6224.66	1941.81	10900.9	941.893	1138.08	17.7578	7512.35	11568	801.409	1367.88	1620.33	368.762	4559.55	930.755	996.207	817.216	1518.65	486.936	3093.92	1680.97	553.297	3432.06	85334.3	55.5394	7129.64	2332.39	2898.55	260.314	88590.9	33987.5	4258.54	12465.7	63501.3	5729.58	1155.35	148123	608.756	16503.5	1156.14	2200.22	26981.1	32129.7	160013	32780.8
1	1	06:30:00	13173.7	8097.84	4965.2	4341.09	na	3458.04	15381.8	103.961	12.8737	1034.48	11519	1198.94	na	12714.4	321.901	914.266	1139.42	482.212	1149.16	839.717	432.301	3142.1	na	394.175	189.419	975.939	291.611	13865.5	814.517	5318.22	3103.01	114930	869.029	4186.68	27159.9	156999	1146.84	489.356	185244	2202.97	24297.8	2278.02	5586.24	47277.9	na	229697	34897.6
1	1	09:30:00	41283.4	7320.47	13653.2	16909.7	3048.67	13509.8	64600.4	1288.57	917.58	6116.5	17905.9	na	3087.79	11227.5	2730.63	6107.13	9374.43	4626.55	4206.95	1950.24	1155.48	na	3106.72	3266.01	4459.18	22823.9	1355.34	11380.5	908.03	11001.2	6116.18	171036	na	7243.47	21098.2	157726	17343.1	2113.42	226069	899.271	21261.5	2368.35	2842.62	94672.5	38555.9	186098	42891.7
2	1	12:30:00	11309.1	3099.12	4236.01	3278.88	3042.25	7489.29	35495.3	1123.24	181.907	1581.42	9514	465.46	1691.9	6487.08	1764.27	5870.73	835.821	4479.33	2810.71	7687.89	5698.62	5032.26	5146.4	1678.75	6719.68	31073.6	977.343	8609.23	671.022	11727.8	1876.05	102638	10286.4	3834.68	29609.1	55530.4	18008.4	2101.98	116156	687.19	21280.9	1440.38	2220.38	30219.2	36362.4	84289.1	28878.4
2	1	15:30:00	17419.3	2396.21	7920.96	4392.5	1236.57	8477.06	23411.4	1249.18	17.8066	240.493	9634.98	329.595	1847.08	5054.69	675.326	680.996	109.439	1333.01	907.048	21198.9	985.228	11599.5	1392.13	609.507	987.874	41920.1	173.75	5007.44	1026.84	2608.17	1584.54	193342	619829	2683.52	19533.1	68027.2	6213.77	3481.74	100576	1804.36	18096.5	3369.66	4329.06	37427.9	32178.3	122962	25066.3
2	1	18:30:00	15585.6	2934.62	2333.83	2275.52	2588.98	5505.26	4875.98	3257.89	152.892	2617.78	9989.36	na	1734.81	5904.2	214.382	5901.74	224.975	3738.57	884.312	6562.31	2061.93	1511.99	2933.36	545.874	3154.76	138615	3231.97	8254.93	81.1596	1288.81	1041.37	77678	20345.8	na	15594.7	86556.7	17519.1	1825.47	70319.9	489.585	10956.1	1785.43	337.457	22487.6	30841.6	80213	na
2	1	21:30:00	12379	3564.89	4513.38	5352.38	1861.7	4672.74	2890.35	3751.32	222.189	12058.5	12583.9	2206.13	899.788	10454.3	1093.46	9389.6	400.419	3812.31	2125.65	2631.91	3687.56	3648.75	1352.56	1352.39	4588.48	37604.2	1037.11	5113.31	1444.46	5894.85	3398.86	78541.9	33900.5	3624.36	23397.5	58951.8	2417.84	2832.66	129469	2600.7	11201.6	2340.38	1977.54	23647.4	28122.3	159405	14524.7
2	1	00:30:00	28739	11595	5323.8	7824.95	4646.69	15567.2	3361.32	303.793	58.2935	925.169	7482.57	1916.62	1758.72	8026.37	448.868	922.247	389.431	305.038	1933.39	1035.29	307.566	836.202	247.107	207.824	6163.41	503.544	131.507	10338.2	711.78	3242.8	641.427	126785	3544.21	4494.86	17959.5	154829	8805.77	930.299	186799	1350.51	30708.6	1078.97	11413.9	43018.1	58656.1	123792	22846.4
2	1	03:30:00	13704.2	5517.35	3128.15	8207.53	2257.06	7287.63	13943.5	204.555	28.9945	593.462	4969.42	1164.79	1051.42	3024.1	373.776	751.566	88.5644	530.35	932.629	1755.16	242.406	881.927	420.869	482.645	2657.04	2639.44	475.147	5281.11	503.075	1131.04	887.004	110090	3352.98	5901.05	29921.6	83930.2	2553.23	963.051	116647	318.86	14864.7	1160.5	12432.5	38845.6	67061.7	166989	25737.2
2	1	06:30:00	34448.3	10651.1	4759.84	11761.2	4017.97	13438.9	2517.98	2632.73	10.5038	2084.1	11703.2	881.347	1101.33	9941.45	853.713	4194.34	1001.06	1833.34	3195.68	1402.22	1168.83	899.373	6290.73	801.69	1241.08	19538.3	2918.44	14440.7	847.713	1668.03	2043.72	133163	7303.71	11883.3	22161.6	115249	4482.03	684.997	164677	1814.75	31824	1656.14	4981.53	52057.5	105325	181462	23751
2	1	09:30:00	na	na	na	na	na	na	na	na	na	na	na	na	na	na	na	na	na	na	na	na	na	na	na	na	na	na	na	na	na	na	na	na	na	na	na	na	na	na	na	na	na	na	na	na	na	na	na
2	1	12:30:00	na	na	na	na	na	na	na	na	na	na	na	na	na	na	na	na	na	na	na	na	na	na	na	na	na	na	na	na	na	na	na	na	na	na	na	na	na	na	na	na	na	na	na	na	na	na	na
1	2	12:30:00	10909.8	5068.07	2750.37	11509.3	2059.77	20956.5	2774.47	1948.39	12.8317	489.218	6480.93	576.294	1598.48	3247.34	161.011	2265.99	138.125	2241.04	1115.49	2728.79	1445.89	824.004	504.645	816.973	720.497	30457.2	1111.94	12496.8	1855.83	6707.08	7372.68	176584	5279	6462.17	26048.8	137647	2222.16	2075.34	81083.5	988.329	18718.8	3197.99	7729.53	36932.3	78582.9	140659	19920.1
1	2	15:30:00	12915.9	6425.79	7469.07	8759.22	1569.5	16955.1	869.971	2903.13	29.1908	6531.99	19042	1055.04	3606.93	9016.27	468.256	1887.82	115.592	1026.24	938.869	1021.27	1718.67	1695.77	1689.72	706.605	3158.14	162896	300.486	23024.4	1248.86	7436.9	836.94	121774	2960.81	8634.02	36909.3	246509	5894.03	1645.65	130612	888.122	29691.2	3175.57	4120.17	51014	45274.3	173786	20564.7
1	2	18:30:00	12926.6	2490.37	9950.38	4316.67	5896.94	8010.39	16806.9	11009.1	na	7518.34	8589.7	na	1939.02	5545.7	5138.14	20910.9	3760.32	9762.47	na	75195.7	7874.59	7083.56	4122.93	5654.9	8441.74	na	2469.49	5481.68	297.116	3850.64	4450.94	75318.4	58642.7	9100.08	9205.38	54330.3	4118.64	na	58522.8	na	23935.1	3817.76	365.68	na	14156.7	31037.3	na
1	2	21:30:00	na	na	na	na	na	na	na	na	na	na	na	na	na	na	na	na	na	na	na	na	na	na	na	na	na	na	na	na	na	na	na	na	na	na	na	na	na	na	na	na	na	na	na	na	na	na	na
1	2	00:30:00	19249.4	12949	4108.78	7375.08	2665.02	18233.9	2985.96	688.377	264.54	322.879	11570.8	883.698	2922.09	7842.63	293.958	2800.31	337.583	1890.76	1188.85	1338.59	671.685	1786.41	455.792	1022.94	1623.33	1253	1321.11	9545.98	909.22	3415.14	1251.35	162214	75098.2	4187.3	25332.8	191608	14412.6	1558.69	110813	1659.88	22901	2306.76	5084.3	37774	68635.7	336230	35038.6
1	2	03:30:00	na	na	na	na	na	na	na	na	na	na	na	na	na	na	na	na	na	na	na	na	na	na	na	na	na	na	na	na	na	na	na	na	na	na	na	na	na	na	na	na	na	na	na	na	na	na	na
1	2	06:30:00	26219.6	6999.48	6163.91	7378.28	3973.66	14501.4	2813.36	419.854	20.5128	359.146	16920.9	795.422	3280.17	6692.49	412.756	1648.36	299.235	3368.76	933.128	2835.95	1329.26	4689.41	1522.52	832.994	5731.52	7934.69	3783.6	6801.27	1400.81	na	2306.12	207730	141943	8092.72	30631.8	171215	28688.9	1383.89	159260	1829.93	20316.8	4934.8	18611.2	60800.6	90744.1	285535	na
1	2	09:30:00	na	na	na	na	na	na	na	na	na	na	na	na	na	na	na	na	na	na	na	na	na	na	na	na	na	na	na	na	na	na	na	na	na	na	na	na	na	na	na	na	na	na	na	na	na	na	na
2	2	12:30:00	21256.4	6330.12	3290.06	5453.19	1140.68	19294	6088.53	287.943	23.304	335.507	6456.94	1106.63	2138.42	2725.67	148.353	4206.39	118.502	754.551	570.09	2299.27	746.852	1254.17	936.503	297.914	1112.48	4198.69	225.32	4331.19	1317.87	2734.35	1111.61	142402	97155.2	2983.65	33738	108760	1588.85	1156.72	92247.9	1192.91	15534.4	769.976	9443.51	37619.1	68641.1	245774	35049.3
2	2	15:30:00	19727.1	7366.62	5625.86	7747.23	1948.84	9133.49	1584.98	1530.97	43.2495	2598.6	11986.9	691.621	2390.48	4512.07	157.073	1623.06	154.684	8027.46	721.144	21624.8	5431.17	15184.3	1143.28	348.047	1443.02	172123	3376.52	16066.7	1287.67	869.599	1500.82	87987.9	10515.9	5495.1	21204.5	93691	2244.85	3145.57	138263	1107.2	14067.9	1504.52	1796.88	40027.7	58792.1	120828	39278.4
2	2	18:30:00	44593.7	7813.1	6464.77	8205	3597.73	17584.6	2154.95	1460.55	128.783	4101.69	15269.9	949.575	2070.28	18508.8	689.901	3545.93	507.901	3095.19	1251.04	4456.87	1753.45	1609.32	6623.28	1707.19	1390.63	16145.4	6851.29	15115.7	736.039	4003.81	951.326	161317	6733.25	8130.86	47457.8	109005	10124.1	3609.96	152005	2100.57	18308.2	3825.81	16676.8	57168.8	71477.3	198949	34161.1
2	2	21:30:00	35109.3	4868.65	3575.82	4605.26	1704.83	10774.9	3909.59	864.901	176.278	2278.77	13908.7	383.705	1182.5	12168.5	257.441	450.096	161.355	2366.43	1101.23	2068.23	720.115	6941.55	987.089	494.989	634.201	1423.86	1054.95	7466.59	1986.46	3757.91	2681.69	73925.2	159165	4249.91	31335.2	158625	28342.3	644.72	88246.4	2160.42	29674.8	1405.42	8641.3	37102.2	42563	132533	20199.9
2	2	00:30:00	38792.3	4578.24	5312.08	9735.43	3462.38	17304.9	3037.29	977.006	181.23	832.592	20909.6	623.12	1533.43	6552.48	626.761	1571.11	641.237	2023.12	1479.29	534.247	562.106	755.172	495.942	972.433	2264.91	1315.33	792.536	24418.4	617.459	6718.13	887.83	115581	4922.11	4915.92	31622.8	167373	12372.5	1125.8	138572	1413.98	30412.9	1445.22	8592.83	28106.5	39088	168121	24499.1
2	2	03:30:00	10761.6	9428.01	1450.56	5715.97	1767.81	3164.8	1144.76	55.4529	53.0818	998.561	9041.6	289.399	1623.72	5143.67	111.433	492.827	1205.04	601.354	754.926	882.406	214.73	1453.31	197.93	222.511	262.429	711.02	577.547	3849.11	1092.13	1566.63	1578.63	77587.5	64419.1	3138.8	12792.4	47414.5	3518.11	582.695	60338.7	341.284	7986.84	1117.37	2988.44	16323.8	34750.4	112038	10244.9
2	2	06:30:00	na	na	na	na	na	na	na	na	na	na	na	na	na	na	na	na	na	na	na	na	na	na	na	na	na	na	na	na	na	na	na	na	na	na	na	na	na	na	na	na	na	na	na	na	na	na	na
2	2	09:30:00	32320.7	13540.4	3241.12	6703.77	3630.27	21859.2	1791.48	146.622	191.821	1815.78	9891.65	1254.32	6541.13	5675.29	480.046	2197.7	888.755	5527.83	599.811	5659.57	1873.85	3090.31	574.355	472.143	1053.84	38818.8	246.191	7262.32	727.136	1541.85	3138.75	154619	16981.1	5952.1	17160.7	115531	13383	1257.55	105252	1784.02	33077.4	1340.51	10073.7	57235.7	41306.3	155999	33603.5
2	2	12:30:00	31245.6	8357.51	7792.04	6617.75	5405.92	12358.3	8669.63	1394.49	271.328	2107.9	20675.2	1658.73	1278.15	6232.8	707.519	4713.1	879.776	2455.78	1519.04	3285.15	2003.19	1216.07	1663.57	968.709	1988.88	21176.7	1028.29	10429.5	689.088	997.073	1983.73	129391	6866.02	6594.19	58488.8	147257	4728.18	1308.83	186811	1841.17	19259.5	2209.78	5016.83	51480.4	60028.2	212786	32700.4
1	3	12:30:00	na	na	na	na	na	na	na	na	na	na	na	na	na	na	na	na	na	na	na	na	na	na	na	na	na	na	na	na	na	na	na	na	na	na	na	na	na	na	na	na	na	na	na	na	na	na	na
1	3	15:30:00	11551.7	3599.93	4389.09	7393.06	1784.39	5759.21	4428.13	502.962	100.876	616.395	13797.2	574.111	4864.64	2090.59	715.065	7047.33	132.248	10751.6	1350.08	13322.7	7031.3	3113.8	1913.47	1031.66		7431.79	310.046	7468.23	1141.95	3598.94	1023.52	128908	26448.8	5354.44	16634.4	128044	2513.73	1304.35	85985.6	2204.49	17843.1	1239.01	1949.72	23730.1	42189.9	200376	14458.8
1	3	18:30:00	14495.7	2445.08	5097.82	2719.55	5608.19	5975.34	3912.16	7088.27	512.429	6983.57	4253.86	na	1491.64	6341.83	1200.55	18414.6	4047.71	4787.46	3086.21	25735.3	10578.3	9499.39	18389.7	4804.53	3640.66		10.3444	3354.41	192.966	2523.42	2199	34211.2	57339.9	676.482	8636.49	21652.3	3961.47	3286.74	34893.4	1732.59	15293.5	1216.47	715.694	92249.1	17506.2	36785.8	na
1	3	21:30:00	31622	16793.4	8251.95	na	6580.72	17800.3	4180.69	2382.02	157.463	567.61	26309	1654.13	4226.01	13717.3	782.982	2365.31	6286.27	4823.7	5191.71	2235.29	1508.54	16302.2	1023.26	1108.43	3002.67	2366.44	1094.63	6030.19	2020.49	10963.7	1525.4	140751	240801	6413.23	30043.9	125245	3412.14	1475.22	144686	3198.41	41983.7	5868.67	5575.45	35143.6	80173.7	247532	30974.4
1	3	00:30:00	51822.1	10414.5	6613.42	10019.2	1911.07	17670.3		515.916	221.854	764.45	13711.8	1818.34	2828.02	1439.97	574.169	1989.34	417.496	643.334	1348.59	630.29	697.874	9358.81	2391.58	1062.69	465.676	6234.52	489.567	8934.5	1121.28	3382.68	2928.71	238617	154858	5398.55	53149.5	195690	1610.6	1015	142469	1763.82	24547.9	2159.34	4043.69	69766.4	93074.6	276320	30484.4
1	3	03:30:00	22504.6	4910.05	3839.41	6512.5	5075.9	4441.46	9273.58	9598.78	295.134	6566.77	12239.7	2315.58	2830.17	12215.8	1221.86	4384.65	1089.74	5283.03	10499.2	1473.02	1208.92	2662.02	4428.96	3254.76	3927.09	55632.5	1828.45	18679.4	2451.21	4608.94	2723.74	68038	11020.5	5066.86	17344.8	47923.4	8777.84	3185.47	87864.6	499.947	13202.1	2025.15	848.037	26467.4	38249.7	50280.4	15364
1	3	06:30:00	na	na	na	na	na	na	na	na	na	na	na	na	na	na	na	na	na	na	na	na	na	na	na	na	na	na	na	na	na	na	na	na	na	na	na	na	na	na	na	na	na	na	na	na	na	na	na
1	3	09:30:00	24078.9	2418.14	3713.22	5007.21	2699.41	10629.3	5333.34	244.086	112.108	301.722	18071.9	279.572	4033.69	9142.84	236.451	571.27	263.513	500.988	911.486	657.496	836.895	6203.29	1844.92	304.09	1587.6	811.722	486.622	4379.03	480.405	2479.25	1523.52	99337.8	118899	3805.5	22065.2	75892.9	5329.3	598.124	69440.1	674.999	19965.3	795.255	9924.31	20501.8	34306.2	84281.1	18426.4
2	3	12:30:00	19601.7	6421.96	4699.6	10014.2	1058.28	17286	1286.99	326.775	11.8878	1218.89	19357.3	928.622	4728.45	3160.49	1308.18	2288.6	240.007	3068.1	2337.27	54569.6	4748.39	7642.69	5969.72	1581.63	5917.99	1970.84	433.206	6876.63	944.612	5686.22	551.169	131284	73534.5	8946.64	24015.6	213362	4864	1422.05	160026	2675.22	16343.1	1185.68	4497.89	47928.4	65937.6	171118	44570
2	3	15:30:00	28941.2	8177.24	4498.51	5856.07	2425.25	10156.5	2269.37	236.104	7.2703	566.237	6264.66	1172.78	2469.19	12405.9	151.052	1196.55	168.717	1001.13	1685.49	8715.11	1554.72	4075.79	4216.36	677.257	2684.31	15612.9		5625.99	814.292	3565.97	1298.99	81425.1	42585.7	6073.87	14702.4	174358	4050.65	1776.69	111873	3635.11	14152.5	1317.66	2541.27	29346.6	78459	193799	26794.2
2	3	18:30:00	20857.2	4922.17	3605.21	5724.28	2965.69	13256.3	1187.06	96.5536	38.8775	412.592	9164.73	639.596	2014.91	5923.81	79.6328	2171.46	114.006	12873.5	306.711	1345.14	4076.15	1183.68	547.909	301.991	554.389	2224.78	62.6649	8341.61	807.159	3839.53	2003.1	112493	2342.36	2834.76	22699.4	143414	5073.51	1058.91	104494	678.563	10322.5	773.592	9819.13	26373.5	88735.2	85363.9	18151.1
2	3	21:30:00	na	na	na	na	na	na	na	na	na	na	na	na	na	na	na	na	na	na	na	na	na	na	na	na	na	na	na	na	na	na	na	na	na	na	na	na	na	na	na	na	na	na	na	na	na	na	na
2	3	00:30:00	na	na	na	na	na	na	na	na	na	na	na	na	na	na	na	na	na	na	na	na	na	na	na	na	na	na	na	na	na	na	na	na	na	na	na	na	na	na	na	na	na	na	na	na	na	na	na
2	3	03:30:00	11274	8974.02	4942.3	8875.56	827.581	12260.9	1033.4	584.01	46.6648	997.111	7784.9	564.724	837.176	1613.15	196.251	571.044	1345.01	7500.38	466.286	80578.1	627.798	520.904	10049.1	429.765	471.734	23985.5	133.879	16313.5	880.735	948.516	455.634	68514.3	4586.45	4760.21	13560.6	147863	2130.66	722.688	96646.2	953.958	25143.5	828.291	4907.27	65340.9	38102.9	109474	24195.6
2	3	06:30:00	23726.4	5963.32	6472.96	5044.34	3837.91	17508.7	1718.93	7443.3	239.152	1703.97	10655	1071.06	3712.07	7159.43	1024.84	2122.24	396.341	3564.02	5288.53	1725.24	1778.97	12115.4	4297.78	2175.76	1753.35	122555	3187.7	16093.1	731.603	3390.23	4422.29	102068	9562.35	6866.98	16424.4	95005.2	5658.97	1962.04	182359	2568.66	29039.9	3737.08	3579.09	32522	49637.3	171074	22464.6
2	3	09:30:00	na	na	na	na	na	na	na	na	na	na	na	na	na	na	na	na	na	na	na	na	na	na	na	na	na	na	na	na	na	na	na	na	na	na	na	na	na	na	na	na	na	na	na	na	na	na	na
2	3	12:30:00	18814.9	11798.9	4556.81	12878.7	4391.69	17879.7	4394.07	726.706	26.2927	763.931	35498.6	1847.28	7346.05	7698.91	633.718	2962.9	208.891	5105.14	2285.26	1326.38	1506.82	953.128	615.283	1115.67	3177.54	2489.04	1428.41	22610	2307.96	7740.97	1382.91	153648	38894.7	13381.3	44176.8	180571	10986.2	1227.08	112068	1949.28	38035.8	1797.9	6103.26	89156.9	101447	315974	49053.7
1	4	12:30:00	26058	6935.56	4048.1	8610.2	3005.63	17865.8	2680.46	746.602	8.77953	481.651	13987.9	1257.08	899.806	4296.31	25.0936	3494.18	7244.82	846.247	336.752	496.755	550.057	8347.31	5500.49	559.092	986.223	13842.2	725.383	5153.27	324.636	1207.09	2230.43	197563	102957	12171.5	20996.8	99156.6	3268.68	2124.83	163078	1094.61	23577.1	2664.67	16577.5	44740.8	119942	306521	24335.6
1	4	15:30:00	na	na	na	na	na	na	na	na	na	na	na	na	na	na	na	na	na	na	na	na	na	na	na	na	na	na	na	na	na	na	na	na	na	na	na	na	na	na	na	na	na	na	na	na	na	na	na
1	4	18:30:00	28862.3	7085.49	2590.92	7907.72	1709.69	12151.5	788.155	96.7579	95.1093	576.196	9691.81	728.229	1541.19	8248.58	870.627	4298.34	483.532	1564.39	1313.2	1361.64	1142.8	419.459	491.791	464.499	3176.32	5163.24	377.587	8153.43	1099.56	7408.12	3022.8	106180	7009.69	3325.5	35751.6	65670.1	3140.35	995.155	114164	937.827	11719.7	1332.72	8159.62	52889.2	72114.9	156237	30418.4
1	4	21:30:00	na	na	na	na	na	na	na	na	na	na	na	na	na	na	na	na	na	na	na	na	na	na	na	na	na	na	na	na	na	na	na	na	na	na	na	na	na	na	na	na	na	na	na	na	na	na	na
1	4	00:30:00	11251.6	2346.81	3065.07	4315.7	856.013	3937.45	499.332	581.235	25.4413	985.646	6292.67	638.383	501.465	135.086	200.03	3715.37	107.696	3281.13	564.314	4221.79	1539.06	6034.11	1579	316.085	7138.27	4086.28	936.37	4506.52	1296.02	1624.32	1264	51553.6	22329.9	2987.97	9200.29	58921.2	9002.17	2770.19	75561.6	358.292	7546.69	968.68	1131.82	23832.6	35133.2	93613.3	12052
1	4	03:30:00	18721.7	4552.26	9763.4	4336.45	547.237	11290.6	451.075	264.683	30.7981	1626.66	9162.18	634.212	1345.02	4474	283.545	5797.67	123.332	774.289	1157.97	35975.3	708.202	6843.62	2896.29	665.252	2254.83	11006.4	888.709	4431.97	1307.72	8900.62	1310.32	52857.9	181240	5740.85	23935.7	75850	7053.18	965.822	103820	125.844	14786	754.555	3980.21	25033	59745.6	155987	34230.7
1	4	06:30:00	na	na	na	na	na	na	na	na	na	na	na	na	na	na	na	na	na	na	na	na	na	na	na	na	na	na	na	na	na	na	na	na	na	na	na	na	na	na	na	na	na	na	na	na	na	na	na
1	4	09:30:00	11028.6	5130.07	6312.55	6546.23	2897.52	11869.6	2384.16	795.86	16.2356	2764.18	15981.7	346.2	3579.1	4440.71	889.965	1460.83	344.056	1361.29	2305.8	2316.31	2664.8	1889.52	16943.1	768.997	2688.59	9607.15	783.907	10796	1729.51	2897.12	5327.64	116370	5170.57	3352.85	19908.8	82142.6	10313.6	1966.99	80793.9	878.943	21254.5	1741.38	2566.46	23274.5	59687.2	85817.3	18591.8
2	4	12:30:00	11637.9	2856.02	2175.5	5312.53	2942.93	11609.1	71398.1	222.188	166.336	959.476	19784.2	1525.6	1268.4	6697.57	322.439	15132	341.192	1600.8	1132.3	2538.14	897.773	2787.82	604.548	616.339	6091.35	5157.91	234.197	3407.9	738.65	5717.36	1261.2	110217	192627	6454.07	10764.9	108621	10292.5	744.461	115148	431.628	15971.3	2816.66	17007.4	50695.7	33533.4	250099	29962.8
2	4	15:30:00	14109.4	10324.6	4631.47	10623.4	1497.51	17286.6	862.092	702.352	349.81	1105.91	8257.45	2259.55	1286.33	3032.43	251.356	1462.08	250.995	815.777	679.273	1198.3	538.399	4135.4	1036.49	666.369	725.466	34690.1	138.831	7594.22	834.634	4060.82	4499.68	110227	237300	5155.8	19715.3	160067	1431.11	633.274	187512	390.878	25500.7	2993.18	4026.6	55868.7	64602	113971	19447.2
2	4	18:30:00	15251.8	5958.89	3768.93	5039.4	1735.85	11707.6	14472.3	241.651	70.3856	757.425	16009.6	1444.65	3626.53	10235.7	162.633	1060.19	na	930.625	1721.5	2938.57	392.45	1784.58	346.334	518.045	1776.98	984.721	290.752	5302.72	1033.72	13954.4	3956.02	132298	59429.1	6405.71	42080.7	169035	6470.84	634.961	195672	954.798	23595.6	1364.26	16763	46782.2	52100.8	193921	38426.7
2	4	21:30:00	17533.8	8022.36	4643.69	14182.7	1667.19	9260.92	1373.31	5164.25	112.691	3900.62	18760.8	370.344	7742.44	13974.5	378.838	1629.77	1603.2	3966.45	1781.82	1953.2	1271.49	675.926	13754.1	1197.28	1556.04	4384.81	274.794	14295.4	710.373	2683.94	2036.97	150565	4274.02	12389.1	34684.7	173194	5641.75	1963.33	143166	723.376	34343.2	4694.2	8568.48	125663	48793.6	229068	28674.3
2	4	00:30:00	21008.3	7612.41	2237.11	10392.5	1930.07	7452.47	9797.01	2031.07	86.3701	4059.7	4078.14	na	2722.32	4479.54	na	12726.7	2771.95	6172.24	10299.7	1889.18	4763.3	17150.7	3722.4	2014.23	3440.26	34623.3	3964.25	12463.2	1119.05	8156.77	7252.02	58665.8	434793	4921.05	15294.1	141725	4586.26	3659.65	106189	3817.62	16252.2	7487.71	618.657	24314.7	37782.8	81943.9	15346.4
2	4	03:30:00	9933.42	4550.77	1910.52	5273.95	1309.49	3554.33	422.775	491.022	115.602	4748.78	6266.81	577.922	2554.33	3135.09	67.0575	237.571	26.1035	1464.84	364.355	924.571	218.861	1209.73	239.382	90.8735	1186.13	1244.02	60.7576	4402.14	642.019	3123.04	3486.79	127127	53981.3	3899.77	18480.9	149599	3578.17	600.592	116488	354.747	14157.1	1468.26	10586.3	60910.3	80277.2	123822	19029.7
2	4	06:30:00	na	na	na	na	na	na	na	na	na	na	na	na	na	na	na	na	na	na	na	na	na	na	na	na	na	na	na	na	na	na	na	na	na	na	na	na	na	na	na	na	na	na	na	na	na	na	na
2	4	09:30:00	20291	4199.81	2420.02	4038.23	1412.12	7618.96	2606.91	1325.16	79.1898	3689.8	11616.8	na	1477.48	1814.02	426.582	11492.7	517.282	12162.6	3069.73	6301.46	5987.4	5995.27	8283.78	2674.42	3994.02	169372	644.724	9481.88	67.3341	3669.57	948.493	50985.2	27059.3	1885.43	17995.7	39036.7	3074.94	2586.04	89192.5	3396.88	18826.2	1273.22	1192.86	30611.8	23736.3	57509.5	na
2	4	12:30:00	25617.4	5314.83	5780.57	4618.63	3776.37	10992.2	2147.9	1100.2	183.315	1198.29	20923.5	1104.76	2911.17	356.96	2568.7	4911.54	1203	1833.09	3547.23	1183.57	1848	4370.6	6921.4	2448.07	5417.91	3372.29	843.228	12338.7	1514.69	10580.4	1250.04	208220	4711.25	3550.5	32788.6	88499.8	13924	3439.79	188009	1283.14	18713.1	4344.58	3817.53	35297.2	98585.1	226328	40164
1	5	12:30:00	na	na	na	na	na	na	na	na	na	na	na	na	na	na	na	na	na	na	na	na	na	na	na	na	na	na	na	na	na	na	na	na	na	na	na	na	na	na	na	na	na	na	na	na	na	na	na
1	5	15:30:00	30208.3	6680.19	3508.87	8079.52	3060.54	9237.88	8429.7	312.632	11.4005	334.254	11316.8	2514.24	3393.77	11001.9	367.256	415.734	73.4833	484.301	569.398	847.281	218.681	6268.21	2145.65	213.307	451.576	7821.34	134.874	9344.24	1422.39	4324.7	2371.32	351522	94569.4	5305.6	27465.7	240775	1270.78	740.804	195036	163.08	24604.9	4908.78	24825.1	51502	140041	403786	51961.5
1	5	18:30:00	19421.4	4366.7	2493.56	9470.04	1618.98	16643.8	2089.72	393.709	152.646	939.153	4829.82	573.843	2104.36	5228.5	638.987	16082.9	385.156	7202.58	1243.53	3435.12	6179.16	7331.05	314.22	1197.12	3752.56	1356.52	133.422	4942.84	1248.42	5276.96	1895.23	170263	72784.2	6730.35	18533.8	82839.3	2342.82	4555.86	119792	1153	12724.5	1909.87	11245.3	25387	77503.5	203156	15999.6
1	5	21:30:00	20701.1	4871.3	3019.42	9543.44	2826.77	5623.06	2309.71	939.524	271.212	851.006	7839.52	432.23	2630.93	31202.4	180.866	5149.02	144.409	376.663	780.776	5126.81	882.371	730.143	1231.2	1236.8	2836.54	19295.2	1006.21	13020.7	792.012	959.415	998.955	120419	9156.96	2958.82	14954	103655	8450.48	830.861	95212.5	1064.91	9470.21	3401.48	10899.3	20849.6	41809.1	116438	12547.8
1	5	00:30:00	na	na	na	na	na	na	na	na	na	na	na	na	na	na	na	na	na	na	na	na	na	na	na	na	na	na	na	na	na	na	na	na	na	na	na	na	na	na	na	na	na	na	na	na	na	na	na
1	5	03:30:00	26596.1	11092	4874.36	6445.21	5178.61	18286.1	45557	1777.44	10.0483	1913.44	22458.5	1619.69	2313.76	27529.6	385.493	1360.82	330.365	2586.39	1924.79	1682.87	799.155	14333.6	277.784	1001.82	2996.91	10573.2	392.907	11750.9	1473.07	8229.19	4338.06	121124	200082	10187.3	23894.4	166490	4135.92	1501.14	216497	2376	30503.5	3205.96	8645.73	41970	140359	371900	39739.4
1	5	06:30:00	22609.1	4705.65	3838.49	8513.51	4483.39	9240.21	1842.98	2498.35	66.0212	1999.09	15079.5	385.698	1095.84	2685.43	878.821	4465.23	1028.63	2395.13	3067.96	2174.57	1129.22	7224.37	6998.94	2925.14	2573.57	11486.1	1034.9	8015.91	724.943	7353.32	983.473	48717.2	11947.8	5547.16	19305.1	193828	12253.4	834.177	105711	738.008	21273.4	2687.75	2579.45	27498.4	32477.9	201783	18974.6
1	5	09:30:00	20860.5	3435.76	2925.86	9337.25	2347.43	3443.76	6498.28	348.011	39.5066	935.098	15548.9	188.17	4862.34	8360.68	207.484	6409.95	183.573	3239.65	539.848	4206.12	1290.03	4360.28	1931.66	1212.06	5564.06	3959.86	2199.6	3715.6	902.758	7753.67	2768.47	91996.2	147937	2260.9	30711.6	113355	9568.18	2349.5	88153.7	1050.18	12092.6	2556.63	15193.6	27999.7	34739.2	111405	14506.4
2	5	12:30:00	15628.2	5356.01	2795.53	7760.26	1276.29	10660.2	17508.2	1082.07	171.526	712.402	6759.86	828.183	1178.34	7613.09	592.797	478.023	186.419	717.959	891.439	1766.02	559.738	1013.89	1230.54	206.195	898.439	14399.3	174.555	13546	1157.87	7804.16	2794.8	66690.9	3113.87	2990.55	13595.5	131583	5222.28	619.212	92838.9	879.744	12471.1	1090.25	11454.7	42490.5	48315.2	105411	22337.8
2	5	15:30:00	17631.4	5172.5	3078.97	6619.3	2748.33	21538	2438.92	567.898	402.271	2931.84	10458.8	948.771	5603.13	13200.8	811.79	1952.87	473.375	4182.22	3665.51	1324.34	692.308	12202.8	644.642	1512.17	1833.14	2015.76	4686.96	8710.94	2000.73	2651.2	5629.9	178461	1320.42	9604.38	25380.8	90475.6	7912.87	1671.56	89024.9	2706.04	14651.4	3866.57	3450.24	30748.8	91477.4	157854	16123.2
2	5	18:30:00	28825.4	9326.66	3886.83	6209.73	2271.76	19870.6	25816.6	456.6	501.609	1092.4	22718.2	2372.95	6041.96	10476.5	1100.03	2760.77	446.63	1154.66	3001.29	2757.66	2804.34	na	1370.26	681.651	798.971	14963.7	416.918	12463.3	813.788	2101.92	2895.22	168461	240952	8171.82	23415.8	116070	3108.66	1482.96	140584	2579.34	33429	2393.67	5147.6	72522.2	41817.7	238403	16391.5
2	5	21:30:00	na	na	na	na	na	na	na	na	na	na	na	na	na	na	na	na	na	na	na	na	na	na	na	na	na	na	na	na	na	na	na	na	na	na	na	na	na	na	na	na	na	na	na	na	na	na	na
2	5	00:30:00	na	na	na	na	na	na	na	na	na	na	na	na	na	na	na	na	na	na	na	na	na	na	na	na	na	na	na	na	na	na	na	na	na	na	na	na	na	na	na	na	na	na	na	na	na	na	na
2	5	03:30:00	16573.2	7183.61	6219.34	7236.64	2281.97	16525.7	6896.46	912.27	45.7501	1395.83	10668.2	965.243	3709.39	6890.28	4354.12	4306.84	2996.99	4300.55	9336.71	5671.92	1413.72	2299.93	1378.2	5005.8	1715.57	43499.1	2477.71	16253.2	1016.41	8176.63	5531.78	99870.4	4803.01	7360.93	23720.6	105122	5923.75	3709.64	173559	1191.33	16565.2	3080.82	2642.33	35223.7	30623.5	128895	23348.7
2	5	06:30:00	na	na	na	na	na	na	na	na	na	na	na	na	na	na	na	na	na	na	na	na	na	na	na	na	na	na	na	na	na	na	na	na	na	na	na	na	na	na	na	na	na	na	na	na	na	na	na
2	5	09:30:00	9687.1	5773.52	9771.74	5051.56	3919.74	4415.04	2110.94	4544.52	314.658	6504.66	13122.2	1471.29	2803.1	5426.78	1474.62	2190.79	519.836	1840.55	3618.11	3379.66	5931.24	845.813	5728.97	869.436	1963.31	80918.4	1117.02	7961.2	554.833	2145.76	2550.33	52007.3	12321.1	2403.57	17353.7	76259.7	4445.83	1353.74	75767.4	1178.47	14971.2	1454.53	1687.64	106459	34839.9	64620.6	33638.1
2	5	12:30:00	28507.5	9473.58	6797.61	12452	1075.64	13537.4	1575.31	624.635	57.4618	628.767	21060.1	1184.58	5210.99	8444.97	253.419	1098.51	172.454	4388.31	792.043	1430.15	647.581	623.365	448.346	1594.4	2445.79	679.742	400.563	16727.2	1712.54	750.813	2466.37	171147	1288.08	5926.97	35059.7	270604	3098.73	1128.19	233625	2873.63	28510.1	5888.22	12175.2	64136.3	84693.1	579625	na
Bark/Phloem tissue1
Experiment	Replicate	Day Time (hour)3	MYB1	MYB2	MYB3	MYB4	MYB5	MYB8	MYB10	MYB13	MYB14	MYB15	MYB16	MYB17	MYB18	MYB19	XTH9 (1)	HRGP (3)	BGLU40 (5)	DFR (10)	CYP76C1 (11)	CHI (12)	LDOX (16)	ADT2 (17)	GSTU (18)	TT4/CHS (19)	NoHit (20)	NotHit (22)	CYP76C4 (27)	CYP76C5 (28)	DAG (37)	GH17 (38)	EDGP (40)	OMT1 (42)	PR4 (44)	KT2 (45)	CM1 (48)	SHM4 (49)	HB3 (51)	LTP (52)	MEE58 (54)	Cys Pase (55)	HCT (56)	ATAF1 (58)	4CL2 (61)	MTHFR2 (63)	Lipase/thio (66)	DHS2 (67)	PRR2 (68)
1	1	12:30:00	3099.22	1173.34	6207.94		5989.81	2458.79		1673.52	76.2605	7441.59		1840.3	1115.68	13219.5	1920.4	15791.8	461.446	3310.36	6648.19	68563.7	10245.8	15163.5	15661.2	3464.53	90540.3	103798	19510.2	51200.2	2591.39	4021.73	1940.15	18398.2	310491	7601.76	4585.51	42729.3	2138.52	6652.85	68372.1	1428.65	18180.3	1487.77	225.241	17155.4	8230.45	4059.96	2314.67
1	1	15:30:00	991.646	563.583	10078.6	1135.29	3395.66	706.782	1387.51	1900.16	147.469	2145.79	1767.06	475.981	1109.09	4300.51	1470.2	20450.2	45010.3	3638.12	2723.89	8020.6	7409.86	7221.17	1663.44	3034.27	33238.3	121078	8998.84	661.109	2070.67	1505.88	556.884	8538.21	88613.8	3009.91	4372.9	28006.5	342.905	2882.73	30444.6	2706.69	7682.29	2957.44	163.977	62948.2	4873.28	2553.06	1962.78
1	1	18:30:00	3170.41	439.611	25894.4	7994.15	4149.78	1365.99	52239.8	2037.29	201.943	3184.55	6312.52	1682.99	2588.61	6926.41	3796.83	62694	180.323	8720.17	4398.96	16509.3	10370.7	10087.4	1466.2	1005	23777.2	36576.3	591.791	14222	3810.2	7912.59	935.197	49675.8	80976.7	2681.38	6678.79	25024.6	655.13	6403.99	60368.2	9906.07	3766.96	847.692	306.493	25961.6	14516.7	9933.37	1352.99
1	1	21:30:00	8799.42	2004.46	1676.1	2628.23	6267.68	4540.74	11006.4	1132.11	18.5799	2025.92	7725.81	761.275	2125.97	8521.34	862.689	84568.5	442.248	7240.42	2602.55	11602	3866.09	6122.35	1256.54	3234.52	12485.1	8519.64	995.799	3072.38	4521.96	5422.16	1376.59	115534	330097	5948.31	19788.2	48806.6	6097.24	4696.17	56698.2	991.545	7266.66	2276.16	1688.3	28613.7	42376.7	5268.74	9144.5
1	1	00:30:00	2097.54	1116.36	4588.89	1129.19	1246.14	1770.39	1027.32	2032.34	107.343	6154.87	4555.5	856.241	2305.06	3011.29	546.041	60086.6	331.643	9996.79	1282.89	29596.9	42973.6	10934.2	983.141	5731.41	17041	266425	510.997	3909.77	926.263	4246.74	853.549	14892	120578	2013.05	9566.3	45182.5	332.287	9343.29	60574	272.605	8806.21	1053.35	245.984	53464.8	22588.4	12251.8	3784.82
1	1	03:30:00	1132.15	254.672	656.665	722.637	4610.66	526.814	19996.9	2576.32	3.75213	3328.46	3047.14	1553.6	682.709	10599.3	3298.75	121540	309.048	4587.79	829.672	18368.8	3641.71	7748.28	1119.07	4316.44	16283.9	4925.35	2181.37	1513.16	2605.16	6059.22	1073.95	7933.45	217958	6626.05	2327.58	40249.4	360.182	2723.07	72475	354.538	3178.61	1734.26	190.47	8379.54	10238.9	4561.62	1577.18
1	1	06:30:00	2955.63	654.169	904.883	2038.66	5473	1644.82	26980.2	1294.57	13.0452	4193.91	5323.11	639.107	1202.22	14057.8	1422.3	123190	392.532	7689.29	2356.49	34430.9	13557.2	11384.6	793.764	2175.72	52303	76815.3	11478.4	673.323	3862.78	6348.92	1529.81	28175.4	242206	7470.59	4785.5	86214	547.518	9202.48	79964.6	653.006	6091.34	1390.01	345.461	52946.5	21028.9	7394.97	2205.34
1	1	09:30:00	2126.75	325.152	627.607	477.488	1904.5	1054.02	16817.8	662.383	606.068	2016.82	4295.27	275.541	1538.22	3184.35	1742.92	27056.7	414.277	9629.68	664.154	16858.3	8771.89	3571	2731.92	1404.25	34555.9	9163.35	65.7937	4387.11	986.294	9677.43	727.318	12472.6	113059	2977.22	3104.84	51921.8	618.76	794.493	41890.5	322.732	3251.48	1375.34	143.311	12943.2	13088.3	2590.06	1637.56
2	1	12:30:00	1759.63	204.402	971.235	1451	3846.45	926.785	4806	873.461	92.9122	1186.49	4309.8	271.635	1066.86	6687.52	1812.5	90074.3	437.2	15160.1	1519.59	32161.3	25267.1	6809.41	2830.18	3012.63	13884.2	5198.89	1702.55	13694.3	1279.21	8651.77	648.095	13784.7	88070.6	2557.34	7648.92	46668.5	450.544	8255.88	36893.4	462.165	4330.75	447.074	337.825	52898.6	15820.1	19941.9	1960.6
2	1	15:30:00	3586.34	889.545	467.524	1872.29	6823.66	1432.97	15844.2	838.203	17.5378	873.697	5187.41	228.311	1276.5	5742.19	650.183	49477.8	415.39	8405.11	2299.45	45062.9	32626.3	5344.05	1223.32	5234.19	24415.7	28923.2	438.721	1104.69	3432.86	10346.2	531.942	27617.9	173611	2040.88	4152.01	42126.2	2689.44	2802.76	82480.3	631.448	5345.71	1535.72	267.84	13826.6	17715.6	17200.5	3465.15
2	1	18:30:00	3194.96	479.724	6598.3	3926.48	5599.51	2488.66	44737.7	2312.4	591.737	na	12824.5	503.003	1993.59	34489	654.347	11959.9	1106.31	6485.77	1407.52	43907.9	12251.7	10684	21460.7	7922.11	31415.8	110212	6238.16	971.265	4094.02	6038.69	1074.42	20540.5	304612	3957.23	4191.8	24636.3	365.961	5459.98	73437	2349.82	10268.1	555.462	370.513	na	16796.4	14857.4	3898.84
2	1	21:30:00	4941.77	539.547	3110.94	1419.65	7741.86	1810.91	10810.8	2463.67	705.438	3024.64	4911.2	620.023	2227	3677.93	1783.41	77057.5	414.623	12721.5	3979.2	23572.6	17188	4060.62	1424.7	3913.99	19282.7	74422.4	662.14	914.812	2454.6	3790.07	814.902	13686.1	146080	2259.79	7005.62	26165.7	724.35	4315.18	63189.1	561.02	6002.36	1668.35	222.299	9966.96	14250.4	4874.62	1407.98
2	1	00:30:00	1801.39	667.127	1981.52	801.056	6165.96	1128.01	2855.91	848.471	149.457	1563.5	7376.83	519.481	1419.99	11711.3	4490.3	51905.4	3029.03	8007.57	1917.7	35049.5	38770.2	8655.33	445.793	3757.55	21223.2	12404.4	655.51	15545.1	1405.73	4233.23	1858.58	14822.9	80657.7	6105.89	4567.21	50233.8	724.122	9051.35	46995.2	733.63	5501	1709.03	201.991	23014.1	12754	8897.06	1807.46
2	1	03:30:00	3550.16	630.018	1062.21	1350.02	4847.94	1334.45	1587.81	1488.75	4.00528	957.335	2320.06	536.64	829.571	2183.08	2435.09	244447	159.167	13402.2	3832.56	17146.7	16600.7	3144.79	282.827	5303.13	32911.4	7885.29	670.153	2685.1	3083.43	1015.91	1028.68	15235.4	120788	5025.93	4795.57	67574.9	360.68	23335.9	73182.3	706.34	5649.8	999.493	291.148	11080.2	19094.8	12082.6	1569.48
2	1	06:30:00	1722.93	395.765	761.615	2990.09	3142.48	1181.06	2561.92	731.895	121.719	1240.15	2972.51	1094.44	2184	3111.67	3316.25	85691.1	218.463	10463	1850.7	25787.6	11842.9	5943.45	1366.03	2627.5	38928.4	9914.67	671.807	14509	2346.46	5227.17	1414.57	13498.5	73972.7	3188.85	4500.01	29109.1	679.522	3962.63	36933.3	883.742	5210.63	794.445	165.839	16490.6	7183.73	7482.07	1264.09
2	1	09:30:00	2187.14	373.326	14965.9	7922.64	6638.95	775.968	127212	2931.68	1384.35	4210.07	3150.94	154.479	817.094	4143.78	1819.24	95126.9	24.6803	10022.9	1322.64	16893.6	12933.3	6487.68	8720.13	7244.89	62376.9	31538.3	4437.09	899.074	6531.09	1024.84	834.698	16919.3	146346	1890.79	2763.74	50466.9	949.808	6095.1	51227.9	688.597	18328.1	2450.71	214.411	46264.6	19219.7	9908.92	1804.16
2	1	12:30:00	4498.86	636.961	1610.64	963.242	2221.34	1407.49	694.656	1686.58	174.495	1368.12	5649.2	868.37	1748.32	12171.3	1367.2	152080	330.393	11929	2530.8	31083.9	33120.6	7910.13	1295.45	4007	30181.9	69033.9	601.646	2083.61	2653.7	3565.66	770.498	27122.8	76347.3	4603.76	6025.97	58581.6	1806.07	20435.7	75555.7	1157.05	6439.51	504.052	285.455	24673.8	20431.8	20489.6	5660.27
1	2	12:30:00	6112.8	1015.19	1539.08	1784.75	3487.91	4148.19	2164.85	902.468	23.9179	1262.55	5721.59	494.631	727.06	5369.8	1286.99	23898.5	195.345	2720.66	5216.17	16526.3	3371.09	1946.77	1438.76	3806.06	18095	11799.9	604.862	3623.06	2620.68	5344.92	1801.38	30742.2	72217.8	2174.95	6979.36	28021	1671.19	3224.43	55373.7	530.665	10526.9	2057.47	342.884	19633.2	19944.4	14731.5	4026.68
1	2	15:30:00	3598.12	1323.18	653.801	2178.56	10170.2	3181.26	3475.1	1958.95	31.2042	3741.07	3843.44	467.958	1122.29	6323.11	684.163	53212.2	227.154	8037.3	2379.33	18166.9	26327.4	3501.89	3787.28	4450.47	30158.3	5215.61	474.98	38222	3201.87	13820.8	942.898	18651.8	141464	8230.05	5820.82	39436.2	909.914	4962.86	56581.2	731.455	5391.74	1041.04	421.183	27855.9	17741	18514.4	3343.65
1	2	18:30:00	10875.1	1318.52	1267.21	2597.21	6579.87	7629.6	8622.07	3723.9	691.95	1381.12	9738.5	621.61	2341.97	8919.26	435.256	32166.9	91.8355	15483.2	1661.12	30904.5	13272	4550.19	3656.41	1401.37	14452	7818.04	602.007	2685.52	1009.37	14859.8	1156.86	33367.5	127707	4098.36	11533	50830.2	1579.66	12523.9	62769.2	598.75	7323.77	1195.29	965.111	17637.8	15195	53510.9	11254.4
1	2	21:30:00	8701.51	3290	2934.37	3272.29	9208.38		1563.09	3429.87	412.444	1562.55	12329.5	1917.64	5966.69	22033.8	3003.28	24566.5	1807.88	17044.4	3668.62	25695.9	20111	51740.5	1578.64	4002.5	23497.2	6656.81	700.357	3829.59	3571.53	7517.22	2248.56	63362.9	418002	10586.1	21471.4	125012	5332.09	16012.5	134405	2294.73	9789.45	3303.99	1668.61	41864.9	27329.4	108580	18732.1
1	2	00:30:00	2815.74	540.132	2972.33	1686.59	5105.01	1662.77	1573.08	2927.58	448.8	4951.75	4337.16	864.425	2754.56	8479.75	3113.31	79512.5	416.926	12667.2	2213.76	22460.2	17133.3	7236.38	1921.9	6951.87	36323.5	49514.5	5697.29	2716.46	2125.77	11653.5	657.685	25285.4	208623	5409	9231.77	40835.8	1238.94	13058.2	77855.2	386.47	7282.33	1083.13	262.325	75400.2	25611.8	12687	2835.45
1	2	03:30:00	1766.87	530.571	1429.83	1548.91	6526.5	1726.66	86687.3	1234.81	36.8343	2750.45	3881.66	392.187	3254.65	7887.25	9113.64	23586.3	1271.38	17240.7	1188.12	33169.8	30541.9	5963.67	497.94	6332.63	22876.5	2739.38	541.696	16187.7	5822.32	3623.04	885.159	42037.9	151344	5395.52	11275.2	52696.4	456.707	26482.4	49824.8	764.937	5388.38	504.14	295.27	13220.2	11803.8	21949.1	3561.98
1	2	06:30:00	3590.68	272.164	803.512	2447.26	1983.09	944.056	10308.8	891.048	9.96423	1632.11	2040.73	101.604	719.247	7465.22	1247.67	62680.8	69.064	8122.33	711.431	25551.6	10380.3	3379.33	1086.19	3424.06	9467.92	8400.16	79.1355	635.922	4055.61	6702.42	462.805	7519.17	189051	3354.43	3478.91	50666.9	398.606	3875.1	41765.2	513.033	5607.16	652.487	198.936	11397.7	17434.2	4579.47	1714.74
1	2	09:30:00	2566.89	663.814	315.628	2712.59	2724.24	1259.78	1450	2617.64	210.887	1388.31	5429.02	607.748	1600	5404.32	1182.48	47194.4	679.232	11319.1	1698.51	24147.5	19944.4	6990.89	611.284	12672.7	42388.9	5837.54	353.514	2135.87	2494.7	4646.92	985.115	12299.6	358379	4243.39	4725.21	41322.9	1174.61	1675.07	59825.2	325.664	14948.7	1157.61	402.423	12643.2	10324.2	7505.76	1409.08
2	2	12:30:00	1800.05	257.347	659.041	1131.86	7379.68	996.71	2838.41	1518.31	274.268	1803.43	2751.98	549.665	1576.08	9491.3	414.421	103381	343.703	40207	1284.63	68668.4	72778.2	22797.5	1269.43	3530.15	15328.9	16262.5	313.344	1243.26	3293.43	2821.08	1138.48	12144.1	130023	5377.14	11267	27957.4	498.557	25186.3	55823.9	1227.69	3710.07	885.167	208.74	12731.6	18236.5	11366	2164.58
2	2	15:30:00	3909.29	243.899	1019.79	3139.88	5504.67	1010.24	13684.1	1853.77	331.958	4374.29	8364.8	414.611	836.654	13644.3	1675.48	59620	18069.2	6692.49	810.209	33011.5	16328.8	9373.68	804.981	5115.15	19148.5	17765.7	5037.39	12800.2	2616.66	3350.66	1037.99	15879.6	154755	3201.31	8520.05	30581.2	863.923	22976.4	78785.7	414.921	5172.35	na	614.585	14414.5	8232.84	10258.4	2789.37
2	2	18:30:00	2701.63	621.093	1515.49	1300.45	3302.61	2077.14	12474.9	1115.44	204	2228.47	2024.37	178.767	2818.74	4801.3	726.565	77939.5	448.954	17106.5	1680.48	27059.4	21142.5	11305.5	5384.3	1668.51	15198.8	6340.89	1036.49	1197.15	690.494	7417.1	571.522	15850.8	218162	2439.82	7839.04	23850	673.096	8079.03	57141.2	190.668	11012	834.176	221.476	8566.56	7325.45	9527.41	1799.71
2	2	21:30:00	8167.16	1550.4	2481.13	3744.14	2916.18	3741.01	3309.88	1973.39	464.488	2293.35	3928.66	1439.5	2122.28	12527.6	452.564	48151.4	554.35	33052.4	3848.28	51350.3	71228.3	24025.6	4280.36	5107.56	33126.6	18802.3	682.798	4173.16	4941.18	7635.95	1425.93	57879.8	353341	3418.75	17084.8	56704.4	1481.28	8924.18	95085.5	1478	14858.8	1908.82	818.469	17597.7	26956.6	30924.5	9906.03
2	2	00:30:00	1337.93	271.483	205.722	365.83	5173.38	613.404	10452	1014.35	187.85	2527.14	3037.19	377.83	832.222	5216.61	926.194	8951.38	12269.4	5687.08	1109.98	14147.5	8398.13	4098.08	329.172	3759.97	40380.3	12700.6	586.565	8519.11	1774.74	5827.67	1870.85	10247.9	77449.7	5571.56	4689.18	15678	341.449	1941.17	27183.5	130.202	4217.65	2456.43	188.746	12925.3	9332.34	4035.48	562.032
2	2	03:30:00	1424.36	222.029	222.705	2798.06	3719.9	278.353	47145.9	1459.95	182.933	1536.66	1982.56	217.332	1640.41	10287.5	2265.12	71965.7	612.696	2672.68	3421.39	11010.9	4339.36	3119.41	1042.01	2745.01	29374.8	70173.3	25897.5	1971.89	2572.54	3145.19	762.475	6869.75	56651.4	1661.4	2718.33	39409.8	295.165	976.519	40678.2	222.395	4929.74	1839.51	282.316	29100.4	9188.03	1667.15	455.815
2	2	06:30:00	2833.22	900.591	1647.55	1923.82	11843.6	2779.23	na	1642.63	21.5868	1737.45	3741.35	1525.21	1260.52	9790.35	4182.13	76049.9	972.378	13982.2	7151.42	15209.7	18806.5	9060.98	1986.3	5186.81	19475	17829.9	2641.16	19840.4	3001.9	3476.82	3773.28	40936.2	135935	6213.63	8355.96	62770.8	1010.91	12206.9	53136.6	3672.72	4744.23	7029.36	240.78	17648.8	17724.2	23461.2	4111.96
2	2	09:30:00	2341.2	662.078	1039.48	1134.82	2374.22	1060.86	1137.65	943.617	1102.79	578.305	5103.02	483.629	2115.21	5784.09	745.459	13318.1	299.892	33113	2362.29	26287.5	28749	23169.8	2693.79	5025.96	20243.8	31845.8	567.04	1383.5	3425.87	1662.68	1514	12289.7	222495	3568.66	4086.2	26685.5	1231.18	2726.19	48829	574.107	4120.09	1051.64	151.982	9340.86	8320.72	17434.3	2759.65
2	2	12:30:00	7084.62	1289.03	12536.1	3698.61	7177.03	1856.66	2733.52	2883.5	57.5218	3632.21	4596.27	3165.87	4643.03	7325.74	648.284	46665.9	1341.6	37402.7	7446.21	39891.7	39546.7	22366.9	2144.53	2984.41	60497.3	118854	1169.82	2510.42	4394.16	5788.81	2714.42	31750.8	138848	5645.57	8424.33	55751.5	2835.08	8646.64	90449.3	1941.57	8305.89	1207.15	248.538	13811.8	14200.3	10954.6	4150.07
1	3	12:30:00	3380.64	1234.32	1078.95	2352.18	6830.89	1591.81	2104.94	2263.69	610.453	3400.98	4962.59	2432.22	1321.72	6318.68	4117.05	9933.2	513.894	1957.31	8154.88	10429	4866.83	4676.8	3868.66	2197.72	29186.3	9499.79	2498.09	1129.52	2870.27	6353.33	4411.73	31726.9	417202	4833.48	3686.18	41184.9	2410.89	3212.8	28369.8	1582.49	4220.61	2129.93	186.388	12928.5	7135.12	5314.44	1837.54
1	3	15:30:00	1705.93	367.675	1846.46	3330.08	3572.05	630.86	4095.22	4181.47	260.07	1363.65	3887.76	1466.66	1641.21	6692.82	1282.07	152711	38901.1	2668.3	2084.76	22594.4	2535.56	8874.39	1009.09	2675.73	57461.3	21008.8	21148.7	46498.7	2887.51	7509.19	1129.53	32190.4	71940.7	5684.28	4654.75	50442.3	1358.72	1732.86	90047.9	400.869	18542.6	3791.17	555.022	49761.1	10521.2	1811.64	1159.38
1	3	18:30:00	4502.22	523.377	365.934	902.932	4268.16	681.722	45731.3	793.06	387.114	1683.04	3532.04	880.206	1342.04	7609.84	3460.93	22594.2	406.152	5356.64	3084.48	27005.6	7369.14	8053.07	615.158	3271.53	16606.7	29061.1	4123.75	3431.45	1778.81	5517.47	1340.09	21591.6	265937	2314.17	3847.86	22616	810.189	5557.42	68152.9	1212.85	28252.6	1740.34	379.957	11965.8	8384	3028.92	1094.63
1	3	21:30:00	2634.97	484.895	382.116	1808.58	11727.2	953.337	1659.86	1241.5	289.515	2458.34	7588.79	882.97	1037.76	10979.4	852.926	9349.89	23342.4	4990.79	4483.61	10986.9	13831.2	17512	2721.89	7425	29428.6	8907.5	700.577	30551.8	2689.15	15166.9	977.518	11379.2	197167	4543.43	6218.57	21748.7	1471.2	3704.98	34905	1799.62	3558.64	3767.65	225.303	27762.3	9337.13	6631.19	1026.27
1	3	00:30:00	2254.16	377.162	5540.04	1621.52	2940.99	799.662	22216.5	296.473	233.672	1414.79	2013.25	257.309	1550.82	6321.11	2080.07	141895	6460.4	4471.02	776.179	12478.8	7119.21	9438.58	3743.22	2766.87	14620.7	16828.8	198.409	5067.55	2632.67	2929.73	769.177	25960.6	403105	2642.8	4039.25	35228	333.351	1112.92	32757.4	270.701	19084.1	708.139	130.977	16336.7	8633.03	3353.3	2954.15
1	3	03:30:00	1270.08	446.665	439.031	1081.02	8282.57	459.645	11098.1	821.148	274.448	2745.72	6662.79	224.559	3487.49	4100.73	1758.15	103749	220.377	5707.54	1009.2	19901.9	8036.71	2346.63	2302.14	2031.1	13232.7	1960.86	233.521	11738.4	2607.76	10143.3	651.952	22672.8	70522.1	2545.7	2635.02	19653.5	437.451	4093.21	46679.9		2639.67	621.994	176.789	6480.7	7568.07	3719.93	739.913
1	3	06:30:00	3957.72	391.964	4066.51	1508.96	9389.65	1908.67	19878.1	5909.43	26.0166	6770.59	3611.54	237.712	760.453	4236.69	1778.46	56007.3	2120.19	7489.89	1716.65	17550.2	7475.39	3907.98	14951	8905.12	10129.7	172013	633.345	10354.2	2767.34	6063.66	590.727	28668.1	186151	1927.57	2604.23	39546.1	571.964	2998.55	69806.8	324.434	28145.8	1735.64	107.834	45622	14689.7	15002	1437.72
1	3	09:30:00	7456.24	4623.42	1182.44	3980.45	3892.22	6059.58	2328.68	1351.33	156.843	2716.97	7875.07	803.482	2853.26	10412.7	1706.16	75361.3	145.917	6251.41	3732.18	18688.3	7881.08	1612.13	334.567	2141.79	15649.1	17094.9	2705.4	5102.4	3538.03	4290.56	1500.77	78076.3	149034	9172.4	7784.34	75901.1	1360.44	8239.68	91624	1643.48	13867.9	1198.28	2963.42	18545.4	32471.6	48733.6	8144.12
2	3	12:30:00	2401.98	458.567	466.114	1743.02	2937.26	954.811	2138.66	984.752	12.6622	2731.43	2706.74	355.91	1592	1534.95	983.881	116077	201.731	21833.8	1696.75	33245.9	31805.3	11056.4	1003.08	3195.74	29170.1	4174.3	391.501	1058.9	3103.92	2968.27	397.139	28218.2	420748	4556.03	7521.73	88935.7	862.78	4594.79	104463	715.948	6096.41	864.391	528.346	16437.2	11726.9	12551	3098.56
2	3	15:30:00	1774.51	325.624	817.912	4264.42	2588.14	1845.85	9141.23	1492.69	18.9429	1722.45	6044.12	607.131	1154.88	7725.35	972.582	47166.8	106.999	7476.84	1224.93	66155.7	53561.9	7955.07	327.33	2612.89	11793.5	27747.1	445.769	3835.86	4416.68	5878.83	812.569	17623.1	37603.7	3956.22	9686.16	43119.6	482.305	31765.3	80318.7	2224.6	5966.28	961.088	292.214	13549.2	16431.4	21174.6	5288.35
2	3	18:30:00	2548.56	321.505	2168.57	634.696	2568.63	801.067	2353.06	2024.55	13.8651	1596.63	3410.83	442.634	587.544	1595.67	760.769	42012.1	1638.31	11038.7	1290.69	38656.6	47757.3	18913.9	3019.21	10715.7	25620.6	16692.4	367.418	429.117	7349.6	2700.44	978.195	16058.1	328439	3576.42	5757.21	63098.2	515.509	3022.62	55570.4	497.787	3503.71	1487.32	167.081	18546.1	18308.7	4314.66	2089.98
2	3	21:30:00	na	na	na	na	na	na	na	na	na	na	na	na	na	na	na	na	na	na	na	na	na	na	na	na	na	na	na	na	na	na	na	na	na	na	na	na	na	na	na	na	na	na	na	na	na	na	na
2	3	00:30:00	8475.02	2407.25	4535.17	3296.04	2998.61	3655.5	33155.9	1837.73	351.13	3412.32	19884	1434.23	2246.41	7302.09	4364.07	37179.4	982.743	49817.6	4923.41	84184.2	38134.7	14834.2		3845.17	47678.9	206798	1406.54	3030.7	2640.61	18378	3453.81	75567.2	558646	4558.2	24865.5	60489.8	na	27620.1	189422	999.359	7388.44	1196.2	1031.39	19492.4	16663.7	46369.8	8237.03
2	3	03:30:00	707.014	157.449	7807.73	1187.59	1955.2	690.664	1872.44	810.788	118.705	2215.15	966.415	500.113	306.221	25263.2	7546.92	45389.9	3020.39	3034.32	581.293	4434.96	5291.5	909.807	1359.3	1424.48	18745.5	12384.7	234.125	12628	1497.64	509.186	1619.17	4380.28	55385.7	3384.68	2305.74	28814.2	591.061	5353.12	58161.4	2742.72	2861.89	1302.7	123.324	14383.1	5269.5	4277.64	1424.26
2	3	06:30:00	3465.52	511.564	1161.83	828.67	3423.25	424.716	1665.45	684.919	756.609	636.868	6647.4	366.291	1387.22	26347.7	1615.8	21825.1	1827.35	11804.1	1323.06	62604.1	22767	8869.75	165.891	3605.11	22453.6	9308.88	1771.23	10365.3	3622.88	1830.61	593.552	14954.1	782777	3937.43	4767.51	26859.8	573.518	4131.79	61338.6	145.394	2589.86	594.627	1098.51	8833.03	7423.31	11940.4	2764.14
2	3	09:30:00	na	na	na	na	na	na	na	na	na	na	na	na	na	na	na	na	na	na	na	na	na	na	na	na	na	na	na	na	na	na	na	na	na	na	na	na	na	na	na	na	na	na	na	na	na	na	na
2	3	12:30:00	3215.45	1116.37	5885.24	971.851	9500.15	1736.59	55407.8	4596.14	289.616	5822.47	5467.2	314.901	2039.58	2037.21	983.061	63809.4	2716.63	32768.3	3550.57	50158.1	21649.9	23123.8	13306	4625.6	24322.1	300405	931.875	1262.28	2774.48	8965.93	804.853	35980.8	175964	3864.86	10378.7	38594.2	1035.81	16967.6	50848.9	560.414	21614.7	1450.4	224.167		10762.7	8666.43	3642.29
1	4	12:30:00	3431.97	544.363	687.821	890.453	2289.77	1922.83	18260.5	802.006	24.8324	2084.58	4268.89	376.232	1647.71	3258.78	1393.72	71921.3	115.977	9144.56	1546.19	25768.7	19143.4	9545.83	1605.36	4611.92	23838.5	7689.07	568.483	17396.5	1515.96	1609.7	1314.17	27101.8	148666	7147.17	4037.33	46106.4	1417.07	3525.61	50291	1312.95	6282.02	607.275	297.661	36107.5	20201.1	11983.4	4263.72
1	4	15:30:00	na	na	na	na	na	na	na	na	na	na	na	na	na	na	na	na	na	na	na	na	na	na	na	na	na	na	na	na	na	na	na	na	na	na	na	na	na	na	na	na	na	na	na	na	na	na	na
1	4	18:30:00	12281.8	1343.41	6846.83	3042.69	4731.65	4639.3	1880.41	1528.52	241.284	3346.43	10786	1144.37	1921.52	9968.35	1442.5	126107	302.246	8138.32	1857.52	15498.5	18284	11726.6	5175.55	3414.57	14651.7	357823	457.839	3563.34	4438.09	13118.3	1001.03	35633.1	157542	6053.2	9139.38	39145.3	6556.22	9114.28	106608	743.048	5558.62	2056.92	1151.48	40514.9	26871.2	71055.1	7174.13
1	4	21:30:00	na	na	na	na	na	na	na	na	na	na	na	na	na	na	na	na	na	na	na	na	na	na	na	na	na	na	na	na	na	na	na	na	na	na	na	na	na	na	na	na	na	na	na	na	na	na	na
1	4	00:30:00	1212.57	454.6	1059.29	20271.8	3620.68	878.406	32798.2	1051.27	103.194	1125.77	1998.61	1604.73	1094.12	42060.1	1010.86	22404.4	11990.9	20274.2	2453.13	16259.3	15592	15486.2	450.206	1579.14	25138.1	7456.54	4445.22	7576.09	4128.62	5758.26	1259.39	15076.6	313796	3685.49	4067.15	37938.3	612.319	6972.78	49072.7	939.725	4385.32	1375.92	552.901	12855.5	23560.8	4429.18	1323.87
1	4	03:30:00	1515.97	599.998	3139.12	1336.43	4123.28	1081.55	1823.1	1312.52	80.1587	2511.18	5774.48	567.786	1502.74	10256	385.098	88770	233.917	10395.6	2335.97	45418.2	22556.1	17218.8	6463.57	1693.28	19474.7	338656	1050.96	1393.32	2184.77	6991.36	685.16	17061.4	155353	4029.31	8019.4	29490.7	401.61	18737	57897	660.093	6502.07	1717.12	312.364	71955.6	10389.7	12946	2344.82
1	4	06:30:00	na	na	na	na	na	na	na	na	na	na	na	na	na	na	na	na	na	na	na	na	na	na	na	na	na	na	na	na	na	na	na	na	na	na	na	na	na	na	na	na	na	na	na	na	na	na	na
1	4	09:30:00	1474.6	182.395	556.202	740.74	4433.64	355.622	1500.74	2156.29	10.7471	1608.96	2912.04	95.2691	1082.3	2315.71	3040.41	54892.8	127.703	5292.44	1187.25	31400.4	24658.6	5899.92	118.152	1777.72	29606.3	23669.3	5456.61	236.234	2502.37	2508.78	880.349	11252.3	440574	2819.76	5555.23	25352.3	1098.36	5737.18	45721.7	134.887	5765.58	952.636	202.732	56462.5	7333.4	5090.91	960.348
2	4	12:30:00	2912.38	317.236	882.697	1035.51	5934.88	2385.95	2567.69	1181.23	315.491	3961.96	6727.8	405.158	2289.74	13165.6	864.132	117933	425.874	12666.2	2143.55	28598.7	24885.7	5260.05	1079.35	2746.03	25180.5	19680	346.999	640.169	3259.53	12137.9	615.945	21601.1	412949	6992.05	5856.08	67594.3	1024.44	17756	59339.4	1358.84	4854.96	1152.99	348.497	25730.1	11494.2	21612.9	1675.53
2	4	15:30:00	3446.6	330.154	1039.02	1670.23	2222.58	1056.25	3341.94	1429.48	499.972	2800.94	2717.51	929.263	454.651	4164.52	616.521	89427.4	5969.97	12466.7	1608.23	13311.1	12752.5	9608.71	8037.46	4112.99	16909.6	9260.4	589.01	811.663	2300.17	8641.39	1361.85	9623.73	213953	6934.1	2054.09	50207	791.594	1254.32	70378.7	816.324	4021.57	2661.99	69.8942	11555.2	8871.05	3776.73	904.112
2	4	18:30:00	7159.32	813.644	3085.05	2486.45	4135.11	1248.56	56997.9	1413.59	914.029	3576.33	14866.9	2837.08	6858.22	30649.7	2948.39	41869.2	3044.31	12253	9361.27	34424.1	11049.5	8491.05	1027.37	7702.95	66235	38504.1	17279	9602.73	9292.31	5665.72	1510.92	45384.1	334448	20477.3	13907	60228.5	1890.76	18178.9	167141	2317.76	7806.72	1924.39	200.244	20117.3	10737.4	14232.7	8422.37
2	4	21:30:00	2441.1	577.292	2071.6	3793.14	6569.44	1768.56	2777.41	6498.79	187.11	1676.43	4526.63	1610.91	1917.66	5744.45	1544.58	27545	1159.23	20918	3144.51	18173.1	16842.8	3725.6	3095.31	1243.52	12324.8	22302.5	1264.84	1126.58	2765.98	3540.51	2176	19789.8	155053	4430.97	6953.73	38222.7	371.66	14794.3	51150.2	543.793	4091.13	895.142	285.156	13305.8	21848.3	11197.9	3665.97
2	4	00:30:00	1334.59	167.934	745.619	1929.84	2550.09	793.565	38650.3	755.642	6.33719	1468.63	6432.21	1096.9	2408.94	3980.54	2416.17	11461.2	2727.42	15974.6	1464.46	20168.7	30895.9	17729.7	505.826	3835.96	35256.4	7307.44	341.978	3157.83	3802.3	9436.29	1593.03	21626	136393	6983.63	7690.81	44446.6	283.572	26217	43549.8	8337.07	4147.45	1365.11	171.379	18663.7	12653.1	17282.6	5999.33
2	4	03:30:00	2086.33	278.922	912.843	1680.45	4803.48	1109.67	14698.7	1020.44	112.569	3203.54	3982.31	227.873	1587.65	4384.25	874.211	97631	1657.04	8335.1	858.389	36291.9	35980.5	5519.39	827.201	1859.88	22253.1	6555.77	512.357	1036.45	2093.29	4312.13	1217.14	10510.1	59819.2	4278.76	4177.21	46151.1	484.954	5130.99	73483.1	789.359	4511.96	492.917	349.771	13637.8	26065.1	11856.5	2501.88
2	4	06:30:00	1880.27	561.693	655.472	12030.9	4894.51	1781.89	2240.1	1241.86	258.299	1390.6	3073.48	506.726	1062.93	6727.26	3614	8180.61	224.552	16408.5	2746.52	19059.9	16040.2	9495.66	1410.43	3751.31	54517.8	8013.69	769.171	2446.33	1693.27	2470.33	568.616	22747.3	114891	3400.47	6146.33	24885.7	1460.84	11460.8	53378.3	1187.31	3551.19	3337.11	249.753	5893.74	6576.16	14457.9	1330.9
2	4	09:30:00	2093.1	646.416	3595.89	2652.29	2270.65	1348.79	71560.8	1886.61	17.2046	1369.97	3374.66	917.61	1372.91	1471.44	247.613	9376.77	1403.28	11155.1	1334.44	42603.8	53049.1	11183.9	6796.64	4785.88	10943.2	97034.8	1596.66	1191.98	3751.64	6867.2	1671.89	24933.7	92979.4	2539.04	12481.4	36631.8	959.686	7165.06	54878.4	291.033	10501.8	2765.18	367.976	92543.9	19418.1	18450.2	4067.73
2	4	12:30:00	4661.37	1256.49	3240.19	2292.42	2477.55	1255.93	4004.1	1655.6	220.437	1024.67	3191.77	2253.16	1703.58	9053.77	2391.14	84666.7	834.639	45155.4	4138.28	69000	35582	57417.8	5512.57	4364.41	37608	37518.6	676.802	969.34	3510.48	2325.38	1695.98	18726.1	226125	3449.43	5567.58	36256.7	1055.29	11551.2	135723	1465.92	7367.63	1269.92	119.169	12868.5	11282.2	7365.23	3294.08
1	5	12:30:00	2037.11	977.066	449.362	1315.26	8095.35	1002.31	1086.14	935.082	295.802	1626.91	3424.9	614.148	1391.99	13561.4	1919.39	63272.1	208.018	6708.2	2003.68	17247.4	13491.8	5842.86	1154.93	8436.52	27583.8	8334.85	10776.5	8692.81	4576.94	4144.23	884.965	16101.1	97335.1	4435.97	2520.73	36934.2	797.643	6892.62	44425.3	270.682	3260.85	1035.63	185.427	11043.5	17327.2	8189.84	1264.42
1	5	15:30:00	1243.22	240.097	6486.9	404.043	3381.13	1291.01	70964.9	6404.23	26.7149	na	8550.04	1307.07	1122.57	8753.55	267.602	140752	34722.7	14575.1	2201.92	na	16190.6	56665.8	7162.3	5438.61	33419.3	2274.74	918.826	2635.57	3384.28	3873	821.942	25010.8	572507	19656	3760.86	27404	280.622	2346.46	62049.6	813.446	3775.85	961.952	249.034	48760.5	4301.93	13030.4	1542.51
1	5	18:30:00	3621.05	336.882	745.66	1598.61	3603.19	1424.96	1178.35	1889.83	293.683	1307.05	3541.46	677.676	2666.67	5554.32	568.332	80827.5	479.622	5784.44	2058.4	12653.8	9824.55	7571.02	2286.07	4368.04	24258.2	29852.9	1938.68	1046.56	2353.21	6612.32	1526.61	12496.5	159947	2708.27	4407.11	43769.9	506.409	2135.35	65199.4	654.472	4854.31	1203.85	181.836	25669	12144.1	14973.4	1714.93
1	5	21:30:00	2877.3	202.909	521.067	18985.3	5510.36	899.104	2164.89	813.273	514.663	1965.46	2560.15	162.309	2511.51	6943.45	1862.98	121827	7035.03	9035.34	1278.27	24372.3	27707.3	3646.91	88.5601	4993.95	24130.1	12033.7	12142.8	17371.2	4369.22	1251.74	469.163	29280	135654	5370.46	5651.22	28771.7	11189.2	13544.9	60193.2	7065.29	4373.04	1535.41	287.469	27393.3	21674.7	18077.9	3067.39
1	5	00:30:00	1472.9	316.352	436.466	3699.39	4266.77	2172.46	1080.8	1019.81	414.956	1226.42	5052.74	352.323	1167.59	4550.66	4011.58	28956	1772.07	12917.7	2065.81	16041.1	13578.5	2320.09	487.618	6038.4	34127.6	6837.93	290.539	19509.1	1938.62	3210.94	1421.28	28418.7	36144.3	5376.87	3439.88	55604.8	1357.82	4617.6	42494.5	414.784	4824.38	1150.28	272.895	15255.9	9198.75	7251.54	1779.34
1	5	03:30:00	1873.43	407.942	1202.79	1321.26	4346.21	1441.84	2292.3	1330.06	30.4054	2637.8	2274.16	311.992	813.891	5042.54	838.08	94995.4	215.324	20980.2	1537.59	30610.9	34948.1	5487.32	1802.28	3102.86	23212.8	10904.2	354.536	805.603	2379.48	10618.7	976.443	22229.9	132522	3839.06	8053.91	43567.7	514.767	11434.5	66857.1	1925.76	5211.92	561.103	189.029	15892.7	10535	13007.9	5262.05
1	5	06:30:00	3380.09	643.492	924.852	1325.57	4817.42	681.944	981.126	2087.02	14.0475	1484.75	4278.18	223.199	1727.48	8279.95	490.65	60877	699.302	8844.71	2358.33	37947.3	21905.6	14577.2	756.322	4243.68	38160.8	5685.38	1261.26	913.886	3049.76	6585.96	781.457	10316.8	219025	4457.42	10463.7	50423.9	946.827	9806.78	100742	2974.19	7799.48	725.957	156.526	13706.3	9562.84	20315.6	4685.5
1	5	09:30:00	2657.29	474.467	693.079	11190.4	2273.2	1305.97	144366	2544.34	173.22	1035.45	2318.62	262.93	1219.53	9529.16	6365.05	20380.7	4311.86	2724.35	730.641	64884.3	4490.48	27054.7	230.935	2328.78	18114.3	6925.91	369.113	10046.9	2406.29	9358.01	1453.58	9864.58	132636	2018.63	2598.31	36714.7	897.371	1188.63	42731	90.0346	10424.6	1760.5	246.229	19501.2	14757.7	6424.26	1601.46
2	5	12:30:00	1497.46	348.295	2842.03	1977.04	4259.42	1116.91	1157.54	544.76	699.906	1677.36	5955.42	685.623	1548.47	2772.8	877.24	13627.8	1289	4733.39	2619.27	17740.4	8119.83	8197.49	11157.1	4055.74	27811.1	30414.3	1976.21	1830.19	4138.74	10951.4	1537.65	18318.8	286621	2710.56	7556.55	65328.8	568.446	4285.24	47059.5	1603.56	4560.98	924.479	237.124	16485.5	12284.7	6661.78	2126.33
2	5	15:30:00	3214.28	224.417	729.907	798.574	3695.64	764.045	4030.73	1168.83	125.989	2870.74	3896.43	421.835	1197.01	3980.84	371.697	29510.9	700.114	8551.21	1402	35445.8	6327.62	1935.76	303.624	4211.78	18508.6	7314.2	470.638	1861.85	4397.47	2280.77	665.239	11094	101850	5414.3	3037.39	28491.4	597.577	2420.08	31286.4	64.6171	3554.42	1053.06	386.981	9707.41	12008.9	2329.4	549.278
2	5	18:30:00	5488.31	2594.7	1022.51	4096.89	5497.75	3725.62	2151.13	997.03	712.058	2602.92	6146.39	840.395	1255.81	2136.84	551.326	108579	133.34	4838.51	476.598	22232.5	11161.3	1412.02	335.836	6343.76	19674	2387.25	155.958	9035.79	1804.43	2773.43	1478.59	67219.3	63479	7509.88	5318.85	59929.7	1472.31	2075.36	61360	407.792	12660.9	999.106	812.625	25761.7	32949.9	80118.6	7273.7
2	5	21:30:00	na	na	na	na	na	na	na	na	na	na	na	na	na	na	na	na	na	na	na	na	na	na	na	na	na	na	na	na	na	na	na	na	na	na	na	na	na	na	na	na	na	na	na	na	na	na	na
2	5	00:30:00	3489.2	1992.04	638.412	2567.78	2213.63	3963.64	1802.62	722.609	27.7917	1185.6	5039.85	281.122	2954.4	3040.25	1602.63	123254	461.767	9119.21	1185.5	38511	24957.2	3549.42	545.271	2686.67	27250.3	2283.31	345.569	3306.93	1774.48	1005.44	3468.81	27979.9	129604	3183.81	7781.89	79993.2	3330.09	1716.93	60236.9	732.927	10840.5	1134.07	1106.83	22810.6	13934.4	28237.7	5787.65
2	5	03:30:00	1086.2	195.688	436.517	1100.81	2722.58	481.55	1535.47	536.255	5.50595	725.382	3507.73	120.616	2008.42	3925.91	2242.72	17288.7	734.521	24274.4	1157.99	20852.7	41357.4	7302.28	1892.31	1368.58	23383.3	10397.4	1312.07	767.922	3767.76	4454.26	953.437	6204.96	114699	4818.38	6275.66	30280.1	400.3	2640.79	58808.2	172.315	4449.99	386.058	663.985	15592.9	8132.15	5629.93	1629.51
2	5	06:30:00	3819.46	2413.46	2090.36	2610.4	4668.72	2173.07	5007.89	1533.65	583.657	0	5792.97	1487.91	3198.17	321.813	2294.86	20108.6	974.282	9270.77	3486.6	28196.1	11381.4	4325.78	1257.25	7659.07	29554.1	47135	1124.74	1791.93	2589.29	6426.9	2757.2	19687.6	324158	3742.05	11710.5	32189.3	1065.75	11634.9	136581	1043.16	12196.8	1883.37	385.55	24334	15819.7	33892.4	6201.63
2	5	09:30:00	na	na	na	na	na	na	na	na	na	na	na	na	na	na	na	na	na	na	na	na	na	na	na	na	na	na	na	na	na	na	na	na	na	na	na	na	na	na	na	na	na	na	na	na	na	na	na
2	5	12:30:00	na	na	na	na	na	na	na	na	na	na	na	na	na	na	na	na	na	na	na	na	na	na	na	na	na	na	na	na	na	na	na	na	na	na	na	na	na	na	na	na	na	na	na	na	na	na	na

## Sheet: Table S5
Table S5 Spearman's rank test correlation coefficients for pairwise comparison between expression data of PgMYB, and putative target genes in secondary xylem tissue of 3 year-old spruce.
Complete expression data sets used for Spearman's correlation rank tests are presented in Table S4.
Sequence		MYB1		MYB2		MYB3		MYB4		MYB5		MYB8		MYB10		MYB13		MYB14		MYB15		MYB16		MYB17		MYB18		MYB19
Name (PN)	Process	rho (r)	P Value	rho (r)	P Value	rho (r)	P Value	rho (r)	P Value	rho (r)	P Value	rho (r)	P Value	rho (r)	P Value	rho (r)	P Value	rho (r)	P Value	rho (r)	P Value	rho (r)	P Value	rho (r)	P Value	rho (r)	P Value	rho (r)	P Value
GSTU18 (33)	TOX	0.00645649	0.959946	-0.150323	0.239611	0.291526	0.0204394	-0.111743	0.391238	0.154452	0.2268	-0.238866	0.0593803	-0.0555521	0.668035	0.465233	0.000122129	-0.0149722	0.90805	0.371985	0.00268265	0.0721975	0.573905	-0.117366	0.388986	-0.0395795	0.758096	-0.158076	0.215953
No hit (20)		-0.0674443	0.598591	-0.288642	0.0221046	0.0565956	0.658637	-0.107458	0.409769	0.215834	0.0920078	-0.197821	0.120025	0.138878	0.280837	0.226937	0.0736786	0.094016	0.46733	0.285142	0.0235023	0.0924059	0.470257	0.0241285	0.859428	0.053613	0.67898	-0.00974462	0.939549
CHI (12)	FLA	-0.235073	0.0616921	-0.246658	0.0496738	0.11337	0.371401	-0.227648	0.0751636	-0.153274	0.229789	-0.183013	0.147485	0.0713326	0.577506	0.208633	0.0980397	0.01061	0.934225	0.207374	0.10013	-0.159341	0.207985	-0.184602	0.169228	-0.079518	0.535588	-0.16804	0.183977
HRGP (3)		-0.055953	0.660556	-0.256757	0.0405559	-0.0821896	0.518505	-0.0919668	0.477135	0.156708	0.220004	-0.095285	0.45388	0.134434	0.293512	0.356212	0.00386535	0.285176	0.0234849	0.368507	0.00273404	-0.038027	0.765453	0.0346459	0.798065	-0.0853275	0.506103	-0.190295	0.132027
No hit (22)		-0.133439	0.300335	-0.00108282	0.993471	0.10584	0.411861	-0.0676864	0.607352	0.0105764	0.935325	-0.0813628	0.528627	-0.013009	0.920655	0.625301	5.53541e-08	0.116909	0.365508	0.486093	6.19344e-05	-0.135101	0.294313	0.116478	0.388219	-0.151483	0.243865	-0.18612	0.147237
LDOX (16)	FLA	-0.072803	0.567522	-0.218615	0.0826502	0.174269	0.168437	-0.148325	0.249928	0.166837	0.191251	-0.0541673	0.670757	0.0509319	0.691794	0.418989	0.000569251	0.190465	0.134856	0.341766	0.00570975	0.0768782	0.545978	-0.0133528	0.92147	0.156158	0.221648	-0.100894	0.42762
ADT2 (17)	AA/SHI	0.177709	0.166593	-0.171262	0.182769	0.13213	0.305043	-0.28758	0.0262225	0.1477	0.255175	0.0202211	0.875666	0.150661	0.24569	0.129638	0.315261	-0.0340077	0.794718	0.0742877	0.566082	0.0723981	0.574999	0.076693	0.574251	0.0301432	0.81762	-0.0662033	0.608336
CYP76C4 (27)	OX	0.177947	0.162524	-0.031106	0.80837	0.219038	0.0845984	0.119859	0.357529	0.337262	0.00760779	0.0249136	0.845874	0.14885	0.247472	0.387125	0.00172221	0.16937	0.188171	0.220721	0.0821501	0.259169	0.0405249	-0.00960372	0.943996	0.081515	0.528801	0.220766	0.0821276
PR4 (44)		0.118904	0.35232	-0.0616359	0.630511	-0.136425	0.285578	-0.189082	0.144447	-0.0393594	0.760806	0.0260177	0.839133	0.195437	0.127715	-0.0980234	0.444688	-0.0330681	0.798608	-0.160332	0.209387	0.0588998	0.645656	0.0813145	0.547635	-0.00440689	0.972882	-0.0925979	0.469447
DFR (10)	FLA	-0.0107602	0.932748	-0.0995891	0.433651	0.120491	0.342929	0.0656258	0.612317	0.143243	0.262724	0.0330361	0.795519	0.0102488	0.93646	0.381717	0.00185629	0.224024	0.0775577	0.330639	0.00761938	0.119988	0.344965	-0.0642359	0.634989	0.155486	0.223668	-0.0325324	0.798571
HB3 (51)		0.145375	0.250968	-0.184982	0.143122	0.0863095	0.49663	-0.0975561	0.450653	0.331749	0.00816495	0.0359432	0.777351	0.0895737	0.484013	0.0930643	0.464517	0.207494	0.102729	0.130336	0.304645	0.294505	0.0184722	-0.24968	0.0610594	0.0904629	0.48075	0.190293	0.131791
TT4/CHS (19)	FLA	0.0932703	0.463524	-0.101169	0.426356	0.245447	0.0505958	0.0642407	0.619859	0.322993	0.0098246	0.0374317	0.769022	0.12949	0.311787	0.538543	4.42538e-06	0.307464	0.0142362	0.386204	0.00162156	0.18764	0.137609	0.0272727	0.840401	0.241869	0.0561595	0.0637141	0.616952
LTP (52)		0.0219854	0.863803	-0.172811	0.175207	0.19014	0.135273	-0.0239559	0.854596	0.113294	0.37957	0.0527074	0.680772	0.108862	0.398582	0.479124	7.10983e-05	0.081327	0.526318	0.280149	0.0261602	0.0286098	0.823354	0.0116025	0.931738	0.162451	0.207127	-0.0180012	0.888457
EDGP (40)		-0.0512821	0.686677	0.0516941	0.684159	0.027381	0.829463	0.0545196	0.673854	0.0424347	0.740519	0.0834249	0.511167	0.259457	0.0402966	0.153848	0.224837	0.236371	0.062168	0.201193	0.110898	-0.0534799	0.673988	0.163115	0.225379	0.250531	0.0476569	0.221749	0.078297
BGLU40 (5)	PHE	0.180158	0.157681	0.280317	0.0260668	0.239274	0.0589341	0.0606573	0.642378	0.445625	0.000283835	0.0845584	0.509958	0.128304	0.320311	0.334805	0.00731604	0.28792	0.0232543	0.375969	0.00239215	0.227081	0.0734909	0.173995	0.199668	-0.0921682	0.476166	0.0868386	0.498572
XTH9 (1)	CW	0.126586	0.322856	-0.0142091	0.911991	0.468108	0.000109401	0.0266004	0.838749	0.397044	0.00151339	0.10232	0.424886	0.271137	0.0330401	0.424645	0.000522886	0.371787	0.00292676	0.383722	0.00190611	0.305879	0.0147701	0.243753	0.0676709	0.131023	0.310074	0.112113	0.381678
GH17 (38)	CW	0.0209773	0.869992	-0.0873656	0.495004	0.0773329	0.54585	0.0797737	0.541108	0.0697792	0.588932	0.103783	0.417193	0.260809	0.0408879	0.0816302	0.524771	0.0511006	0.693259	0.0763258	0.552142	0.218606	0.0852253	0.101642	0.456031	0.0872313	0.500204	0.170123	0.182033
CYP76G1 (11)	TER	0.130378	0.308452	0.111897	0.382602	0.322272	0.00999917	0.0154949	0.905654	0.39798	0.00135829	0.124761	0.329934	0.281462	0.0266816	0.481362	6.5021e-05	0.326188	0.00908148	0.417253	0.000668645	0.294934	0.0189481	0.299141	0.0237924	0.183455	0.153501	0.211624	0.0959139
ATAF1 (58)		0.183288	0.146819	0.145147	0.251721	0.239973	0.0563248	0.311026	0.0138726	0.309668	0.013823	0.201832	0.109628	0.169307	0.184162	0.41294	0.000696116	0.128304	0.316278	0.109319	0.389846	0.368178	0.0029222	0.234934	0.0785557	0.280701	0.0258544	0.339698	0.00626084
DAG (37)		0.0697013	0.587254	0.215224	0.0902658	0.066317	0.605573	0.191504	0.139281	-0.171491	0.182617	0.217601	0.0866833	-0.0599086	0.643697	-0.0467081	0.716225	-0.217174	0.0899748	-0.116026	0.365173	0.16362	0.200072	0.1006	0.456528	0.215009	0.0933046	0.111008	0.386414
CYP76C5 (28)	OX	0.222828	0.0767584	0.421685	0.000519781	0.287572	0.0212149	0.42031	0.000670976	0.169381	0.184473	0.282352	0.0237898	0.00151211	0.990616	0.359944	0.0034846	0.0432565	0.736403	0.148927	0.240195	0.279513	0.0252979	0.20771	0.121046	0.180208	0.157564	0.257558	0.0399121
MTFR2 (63)	AA	0.137385	0.282091	0.411722	0.000882276	0.263009	0.0375672	0.244662	0.0573895	0.0869532	0.500486	0.296083	0.018781	-0.0208255	0.872135	0.0436593	0.734039	0.0951535	0.458197	0.079062	0.537938	0.174875	0.16999	0.364894	0.00525793	0.170988	0.183925	0.0829013	0.517251
PRR2 (68)	PHE	0.316827	0.0166877	0.421182	0.00121412	0.460073	0.000367181	0.0161258	0.906977	0.212714	0.115327	0.316502	0.0168041	0.155844	0.250543	-0.063846	0.637049	-0.194448	0.147226	-0.105978	0.432687	0.335299	0.0111026	0.38334	0.0038662	0.127241	0.35004	0.0843272	0.531679
Cys Pase (55)		0.387721	0.00181862	0.257969	0.041488	0.28077	0.0261276	0.0842158	0.518741	0.190652	0.137451	0.329061	0.00872207	0.162398	0.206663	0.15678	0.21979	0.0552582	0.667091	0.0173293	0.892768	0.282642	0.0251156	0.288765	0.029371	0.24316	0.0568622	0.25168	0.0468503
4CL2 (61)	PHE	0.340156	0.00618774	0.130723	0.302305	-0.12619	0.319575	0.319991	0.0112325	0.0136329	0.915296	0.335943	0.00688959	0.0895737	0.484013	-0.540551	4.01162e-06	-0.205502	0.106148	-0.575098	6.68223e-07	0.172344	0.172816	0.0446922	0.741318	0.121161	0.344189	0.341804	0.00593078
SHM4 (49)	AA	0.321291	0.00990668	0.445238	0.000262439	0.181136	0.151684	0.543483	5.0031e-06	-0.047475	0.711125	0.389515	0.00158087	0.0195853	0.878552	-0.153115	0.227079	-0.148971	0.243913	-0.264861	0.0344248	0.299451	0.0165292	0.191214	0.154205	0.356187	0.00416813	0.230861	0.0665813
CM1 (48)	AA/SHI	0.388553	0.0016266	0.269368	0.0316564	0.274954	0.0281902	0.276552	0.029564	0.00427227	0.973411	0.395147	0.00133553	0.0880376	0.491563	-0.129031	0.309555	-0.0895605	0.485156	-0.246935	0.0491689	0.480632	7.16008e-05	0.183436	0.171987	0.303551	0.0155855	0.282051	0.0242541
MEE58 (54)	AA/SAM	0.484524	6.1566e-05	0.500458	3.25962e-05	0.406044	0.00095607	0.386799	0.00189942	0.160954	0.206998	0.404304	0.0010092	0.0389785	0.760993	-0.101512	0.42478	-0.120262	0.347808	-0.122025	0.336775	0.417582	0.000663316	0.549076	9.74574e-06	0.0946152	0.460755	0.279945	0.0253702
DHS2 (67)	AA/SHI	0.425641	0.000510108	0.467262	0.000118778	0.229121	0.0687017	0.402463	0.00118355	0.0892377	0.485659	0.520833	1.3848e-05	0.104503	0.413955	-0.206939	0.10086	-0.172376	0.176718	-0.347142	0.00494842	0.509432	2.24927e-05	0.438755	0.000640112	0.228377	0.0718191	0.251557	0.0451867
HCT (56)	PHE	0.379625	0.00211175	0.463278	0.000137602	0.493086	4.39026e-05	0.320444	0.0111114	0.290563	0.021194	0.520925	1.37932e-05	0.185148	0.145979	0.133564	0.29272	-0.00247245	0.984656	-0.0445747	0.726531	0.515659	1.7291e-05	0.331221	0.0118444	0.224345	0.0771223	0.252427	0.0444296
Lipase/thio (66)		0.368904	0.00309845	0.451757	0.000234883	0.103735	0.417409	0.397097	0.0015315	0.0726286	0.570597	0.531346	1.03198e-05	-0.168442	0.190164	-0.279357	0.0266043	-0.290222	0.022126	-0.400062	0.00115962	0.129272	0.311681	0.305234	0.0221646	0.216808	0.0878648	0.143145	0.262254
KT2 (45)		0.305375	0.0149434	0.34421	0.00573902	0.307271	0.0143002	0.436685	0.000434041	0.278789	0.0285316	0.555402	2.30561e-06	0.0626535	0.628549	0.0837674	0.513939	-0.167103	0.194238	0.0371553	0.772501	0.408895	0.000877069	0.351936	0.00726	0.223543	0.0807183	0.310752	0.0131815
OMT1 (42)	FLA	0.381364	0.00200809	0.346245	0.00528472	0.231548	0.065759	0.444467	0.000295669	0.109255	0.392956	0.58924	5.37307e-07	0.119096	0.351538	-0.210121	0.0956133	-0.07607	0.553479	-0.392335	0.00134393	0.38544	0.00178299	0.283807	0.032401	0.368404	0.00297012	0.207143	0.100452
MYB1	2CWD	1	0	0.354304	0.00426993	0.248214	0.0481955	0.291837	0.0213627	0.3774	0.00244475	0.430449	0.000434857	0.12044	0.3461	-0.102565	0.419966	0.0330301	0.797188	-0.230039	0.0674518	0.345696	0.00536112	0.275802	0.0378394	0.150875	0.23787	0.397894	0.00122882
MYB2	2CWD	0.354304	0.00426993	1	0	0.22239	0.0774223	0.479369	8.0831e-05	0.117079	0.359795	0.509203	2.27093e-05	-0.126152	0.323671	-0.0482835	0.70478	-0.0951535	0.458197	-0.0347074	0.785416	0.211081	0.0940461	0.495568	8.87114e-05	0.208936	0.100308	0.161035	0.203078
MYB3	2CWD	0.248214	0.0481955	0.22239	0.0774223	1	0	0.0917641	0.47811	0.306404	0.0148972	0.242308	0.0539153	0.0350902	0.784223	0.296615	0.0173135	0.0233563	0.85582	0.110418	0.385069	0.412134	0.000789502	0.249259	0.0615115	0.160068	0.210148	0.156319	0.216756
MYB4	2CWD	0.291837	0.0213627	0.479369	8.0831e-05	0.0917641	0.47811	1	0	-0.0378905	0.77188	0.40969	0.000944058	-0.131044	0.314099	0.0212793	0.869604	-0.0617224	0.636538	-0.126114	0.328706	0.221025	0.0842838	0.0710704	0.606121	0.155028	0.232875	0.111104	0.389956
MYB5	SD	0.3774	0.00244475	0.117079	0.359795	0.306404	0.0148972	-0.0378905	0.77188	1	0	0.137577	0.281415	0.332427	0.00856507	0.253867	0.0446772	0.150752	0.242175	0.0721255	0.574289	0.290707	0.0211278	0.33384	0.0119208	0.0852065	0.506709	0.354263	0.00459775
MYB8	2CWD	0.430449	0.000434857	0.509203	2.27093e-05	0.242308	0.0539153	0.40969	0.000944058	0.137577	0.281415	1	0	-0.0460829	0.719243	-0.0826704	0.516053	0.000312057	0.998063	-0.244211	0.0518068	0.307234	0.0138274	0.358769	0.00613414	0.228113	0.0721572	0.109844	0.386531
MYB10	SD	0.12044	0.3461	-0.126152	0.323671	0.0350902	0.784223	-0.131044	0.314099	0.332427	0.00856507	-0.0460829	0.719243	1	0	0.092647	0.470176	0.106758	0.408876	-0.124664	0.329446	0.154906	0.224748	0.271536	0.0429325	0.0952393	0.46153	0.326949	0.00918289
MYB13	SD	-0.102565	0.419966	-0.0482835	0.70478	0.296615	0.0173135	0.0212793	0.869604	0.253867	0.0446772	-0.0826704	0.516053	0.092647	0.470176	1	0	0.302987	0.0157887	0.631768	2.1673e-08	0.135143	0.286997	0.0451791	0.7386	-0.0902719	0.481681	0.0154306	0.903676
MYB14	SD	0.0330301	0.797188	-0.0951535	0.458197	0.0233563	0.85582	-0.0617224	0.636538	0.150752	0.242175	0.000312057	0.998063	0.106758	0.408876	0.302987	0.0157887	1	0	0.373621	0.00255973	0.0691087	0.590444	0.146511	0.276813	0.0952855	0.461312	0.117886	0.357486
MYB15	SD	-0.230039	0.0674518	-0.0347074	0.785416	0.110418	0.385069	-0.126114	0.328706	0.0721255	0.574289	-0.244211	0.0518068	-0.124664	0.329446	0.631768	2.1673e-08	0.373621	0.00255973	1	0	0.0350737	0.783206	0.0562956	0.677457	-0.0902959	0.481564	-0.0313877	0.805517
MYB16	SD	0.345696	0.00536112	0.211081	0.0940461	0.412134	0.000789502	0.221025	0.0842838	0.290707	0.0211278	0.307234	0.0138274	0.154906	0.224748	0.135143	0.286997	0.0691087	0.590444	0.0350737	0.783206	1	0	0.262773	0.0482912	0.314688	0.0120079	0.309707	0.0130534
MYB17	SD	0.275802	0.0378394	0.495568	8.87114e-05	0.249259	0.0615115	0.0710704	0.606121	0.33384	0.0119208	0.358769	0.00613414	0.271536	0.0429325	0.0451791	0.7386	0.146511	0.276813	0.0562956	0.677457	0.262773	0.0482912	1	0	0.0415257	0.761225	0.205312	0.125497
MYB18	SD	0.150875	0.23787	0.208936	0.100308	0.160068	0.210148	0.155028	0.232875	0.0852065	0.506709	0.228113	0.0721572	0.0952393	0.46153	-0.0902719	0.481681	0.0952855	0.461312	-0.0902959	0.481564	0.314688	0.0120079	0.0415257	0.761225	1	0	0.336458	0.00701424
MYB19	SD	0.397894	0.00122882	0.161035	0.203078	0.156319	0.216756	0.111104	0.389956	0.354263	0.00459775	0.109844	0.386531	0.326949	0.00918289	0.0154306	0.903676	0.117886	0.357486	-0.0313877	0.805517	0.309707	0.0130534	0.205312	0.125497	0.336458	0.00701424	1	0
								n = 64
Critical Rho value for Spearman test (in a two-tailed test at 0.05 significance) =								-0.24694	0.24694
Critical Rho value for Spearman test (in a two-tailed test at 0.01 significance) =								-0.32505	0.32505
Process: CW, cell wall; PHE, phenylpropanoid; FLA, flavonoid; TER, terpenoid; AA, amino acid; SHI, shikimate; SAM, S-adenosyl methionine; OX, oxidation-reduction; TOX, toxin catabolism; 2CWD, secondary cell wall deposition; SD, stress/defense.
PN, Probe number

## Sheet: Table S6
Table S6 Spearman's rank test correlation coefficients for pairwise comparison between expression data of PgMYB, and putative target genes in bark/phloem tissue of 3 year-old spruce.
Complete expression data sets used for Spearman's rank test correlation are presented in Table S4.
Sequence		MYB1		MYB2		MYB3		MYB4		MYB5		MYB8		MYB10		MYB13		MYB14		MYB15		MYB16		MYB17		MYB18		MYB19
Name (PN)	Process	rho (r)	P Value	rho (r)	P Value	rho (r)	P Value	rho (r)	P Value	rho (r)	P Value	rho (r)	P Value	rho (r)	P Value	rho (r)	P Value	rho (r)	P Value	rho (r)	P Value	rho (r)	P Value	rho (r)	P Value	rho (r)	P Value	rho (r)	P Value
CYP76C5 (28)	OX	0.00268153	0.98149	0.0987709	0.392757	-0.0580743	0.615887	0.198567	0.0855146	0.125243	0.277097	0.125948	0.278315	0.0906977	0.439008	-0.202733	0.0770128	0.119242	0.301643	0.0253487	0.829086	0.18745	0.104834	0.172211	0.134227	0.0551817	0.632848	0.253985	0.025818
XTH9 (1)	CW	-0.123613	0.283486	-0.0645547	0.576993	-0.0313112	0.786909	0.124253	0.284884	0.0644356	0.576877	-0.127192	0.273557	0.105164	0.369214	-0.119276	0.301501	0.0463111	0.689196	-0.0719209	0.539753	-0.102912	0.375559	0.0635947	0.582683	0.02579	0.823402	0.132027	0.252375
LDOX (16)	FLA	0.00197171	0.986389	0.100138	0.386207	0.0191522	0.868688	-0.0826942	0.477592	-0.0814712	0.480386	0.126836	0.274911	-0.170869	0.142725	0.00928025	0.936155	-0.192093	0.0941964	-0.0656761	0.575599	0.0761996	0.512081	-0.0632004	0.585027	0.206925	0.0710537	-0.0828125	0.473978
Cys Pase (55)		0.161725	0.162798	0.189903	0.100365	0.272899	0.017074	0.28047	0.0147981	0.153536	0.185444	0.225552	0.0516925	-0.0344473	0.77077	0.0169997	0.884116	0.0460312	0.692954	0.140529	0.232388	0.229875	0.0472562	0.414841	0.00019459	0.218595	0.0578153	0.284763	0.0126592
HRGP (3)		0.0717966	0.534067	-0.0703385	0.54327	0.0329543	0.776012	-0.0867544	0.456163	0.00746622	0.948492	0.0210938	0.856474	-0.0142391	0.903494	0.031219	0.787522	-0.140642	0.222458	0.174994	0.133187	-0.107779	0.353304	-0.122484	0.288594	0.072559	0.529725	-0.0163785	0.88757
4CL2 (61)	PHE	0.362492	0.00119628	0.333176	0.00306763	-0.0361234	0.755117	0.395033	0.000413151	0.0657391	0.570009	0.383679	0.000623122	0.0287777	0.806389	0.0314303	0.786117	0.021776	0.850892	-0.0427611	0.715657	0.42723	0.000118596	0.133227	0.248049	0.255726	0.024784	0.168365	0.143276
SHM4 (49)	AA	0.288001	0.0113197	0.279474	0.0138347	0.0846796	0.464032	0.186646	0.106441	-0.0592565	0.608	0.32938	0.00366755	-0.101082	0.38819	0.0539464	0.641234	-0.126997	0.271057	0.102732	0.380451	0.177198	0.125514	0.133998	0.245297	0.1371	0.233865	-0.00745312	0.948706
KT2 (45)		0.128464	0.265513	0.177642	0.122195	-0.0205456	0.859228	-0.0154138	0.894861	0.231205	0.0430599	0.201014	0.081652	-0.107228	0.359842	0.0713178	0.537657	-0.0668774	0.563334	0.25595	0.0266628	0.330843	0.00351039	0.404811	0.000260475	0.114268	0.322397	0.303516	0.00728778
EDGP (40)		0.207533	0.0701277	0.381197	0.000625295	0.167614	0.145094	0.259954	0.0233408	0.0111733	0.923168	0.312722	0.00595202	0.00357051	0.975746	0.0718379	0.534687	0.0772633	0.504202	-0.0994616	0.39588	0.224639	0.0510675	0.587389	1.96031e-08	0.122235	0.289579	0.0795278	0.491749
BGLU40 (5)	PHE	-0.179637	0.117988	-0.201178	0.0793553	0.18127	0.11463	-0.00470276	0.967839	-0.0109628	0.924611	-0.259115	0.0238072	0.149319	0.201036	0.07791	0.500629	0.137278	0.23383	-0.0491899	0.675146	-0.00821605	0.943843	0.121334	0.293177	-0.0194806	0.866456	0.163523	0.15531
DFR (10)	FLA	0.0895157	0.437933	0.129096	0.26315	0.13091	0.256444	0.0104718	0.928462	-0.0518429	0.653667	0.188081	0.103731	-0.0109958	0.925403	0.0962465	0.405025	0.0297742	0.797139	-0.0956337	0.4144	0.0371839	0.749231	0.120604	0.296113	0.319523	0.0047873	-0.0779752	0.50027
HB3 (51)		0.599116	1.08127e-08	0.574646	5.68946e-08	0.0299528	0.797293	0.375385	0.000904768	0.206591	0.0733677	0.46682	2.42381e-05	-0.220899	0.05858	0.0979781	0.399774	0.281437	0.0137837	0.00111072	0.992506	0.318196	0.00540126	0.238855	0.0377131	0.24413	0.0335636	0.123023	0.289717
PRR2 (68)	PHE	0.518068	1.39552e-06	0.594329	1.20875e-08	0.366689	0.00103767	0.29644	0.0093169	0.00692737	0.95232	0.599001	1.09008e-08	-0.0334147	0.775952	0.099442	0.389534	-0.00314178	0.978366	0.0397021	0.735221	0.452364	4.08697e-05	0.23034	0.0438677	0.417851	0.000156082	0.090832	0.43208
DAG (37)		0.172223	0.133987	0.0501742	0.664762	0.192757	0.0930425	0.269819	0.0184161	0.155213	0.177301	-0.0227206	0.845537	0.150101	0.198662	0.103844	0.368782	-0.0798449	0.490018	0.0650502	0.579252	0.16298	0.159191	0.181162	0.114849	0.113965	0.322916	0.23641	0.0384525
CHI (12)	FLA	0.181846	0.115782	0.168123	0.146578	0.102544	0.378064	-0.0386776	0.741811	-0.100478	0.386999	0.121651	0.298479	0.164607	0.161072	0.115544	0.320257	-0.0967237	0.405864	-0.0136843	0.907237	0.208193	0.0731396	-0.0444706	0.70287	0.199645	0.0838179	0.0875604	0.451973
DHS2 (67)	AA/SHI	0.427651	0.000121491	0.448768	4.24973e-05	0.162682	0.157476	0.297215	0.00912526	0.12456	0.279743	0.609587	5.08695e-09	-0.124937	0.285519	0.129174	0.262859	0.0350061	0.762465	-0.0405835	0.729566	0.459002	3.72607e-05	0.136811	0.235438	0.371234	0.000957849	0.0965883	0.403351
Lipase/thio (66)		0.433346	8.26035e-05	0.370676	0.000904928	0.165575	0.150122	0.356426	0.00157645	0.125573	0.276513	0.460444	2.84981e-05	0.0567433	0.628707	0.137772	0.232135	-0.0660296	0.568303	0.0792401	0.499182	0.197855	0.0866656	0.167519	0.145326	0.176391	0.124891	0.0386987	0.738266
No hit (20)		-0.0726121	0.530282	0.0850745	0.461943	-0.00354915	0.975561	0.108833	0.349352	0.0184816	0.873246	-0.0632271	0.587399	-0.110186	0.346665	0.140099	0.224268	0.124619	0.280207	0.014481	0.901862	0.0299934	0.797024	0.189786	0.0982918	0.0777123	0.50172	0.0284193	0.806186
OMT1 (42)	FLA	0.504364	4.01939e-06	0.556135	1.51231e-07	0.33375	0.00301414	0.407456	0.000259066	0.280903	0.0135788	0.628685	1.1954e-09	0.157939	0.175952	0.152178	0.186427	0.134819	0.242393	0.206047	0.0761406	0.489296	9.57966e-06	0.35637	0.00146708	0.414559	0.00020234	0.0829965	0.472992
GH17 (38)	CW	0.151165	0.188978	0.135485	0.240053	0.0238449	0.836912	0.105142	0.366037	0.157921	0.169792	0.211867	0.0661619	0.193316	0.0965609	0.158382	0.168894	0.0860626	0.456739	0.195449	0.0928675	0.337334	0.00302111	0.178257	0.120886	0.179531	0.118068	0.0947085	0.412607
LTP (52)		0.176665	0.124126	0.226487	0.0476217	0.28535	0.0118858	0.173017	0.135013	0.27604	0.0153444	0.282394	0.0134516	-0.00220485	0.985021	0.181333	0.114501	-0.00107792	0.992577	0.190343	0.101898	0.273876	0.01692	0.258717	0.0230909	0.287765	0.0113893	0.293984	0.00945565
CM1 (48)	AA/SHI	0.349098	0.00196793	0.440145	6.18673e-05	0.295064	0.00918463	0.226155	0.0494804	0.131342	0.254231	0.44636	5.31186e-05	-0.0906408	0.439297	0.201852	0.0783326	-0.0164448	0.887118	0.0933719	0.425575	0.402515	0.000348928	0.274136	0.0158393	0.483806	1.07948e-05	0.0295102	0.7989
PR4 (44)		0.318839	0.00488202	0.21392	0.061744	0.190023	0.0978654	-0.0511148	0.661016	0.0559703	0.62799	0.0683532	0.557405	0.0536135	0.647789	0.209397	0.0675917	0.114167	0.322827	0.126701	0.278718	0.18324	0.112979	0.207846	0.0696969	0.114123	0.322244	0.197238	0.0855444
TT4/CHS (19)	FLA	0.222146	0.0523298	0.162813	0.157136	0.0765297	0.508271	-0.0270954	0.816274	0.17564	0.12635	0.13322	0.251273	-0.062632	0.593464	0.214813	0.0606402	0.16876	0.142325	0.0695453	0.55326	0.143295	0.216338	0.0908045	0.43222	-0.0853883	0.459477	-0.0716788	0.535594
ADT2 (17)	AA/SHI	0.0104106	0.928225	0.137102	0.234437	0.325679	0.00384851	0.0224337	0.847464	-0.133209	0.247547	-0.0355163	0.760679	0.125278	0.284194	0.264592	0.0200494	-0.0195866	0.865736	0.0116075	0.921266	0.113247	0.329243	0.35194	0.00169631	0.122851	0.286432	0.25568	0.024811
ATAF1 (58)		0.165254	0.153694	0.249463	0.0297643	0.13276	0.252929	0.230124	0.0470111	0.182001	0.115598	0.0715673	0.541753	0.124173	0.291846	0.272614	0.0171947	0.161154	0.164307	0.104765	0.374364	0.0110529	0.925017	0.361858	0.00131855	-0.174386	0.131903	0.127421	0.272687
MTFR2 (63)	AA	0.0505548	0.66593	0.107511	0.358565	0.334215	0.00338368	0.149606	0.203294	0.00415363	0.971717	0.193693	0.0982209	0.001049	0.992972	0.273174	0.0177249	-0.117814	0.31409	0.155973	0.1845	0.211996	0.0698805	0.0766293	0.51347	0.096899	0.407336	-0.00682793	0.953638
GSTU18 (33)	TOX	0.0920034	0.429264	0.163763	0.157493	0.509635	2.57677e-06	-0.0372981	0.750715	0.115025	0.322452	0.23356	0.0437272	0.106851	0.364875	0.283011	0.0132411	0.181083	0.117476	0.221877	0.0574442	0.0589051	0.615667	0.182668	0.114246	-0.00806567	0.94487	-0.0609168	0.601152
CYP76C4 (27)	OX	0.0150509	0.896631	0.0908983	0.431743	0.189289	0.0991923	0.177257	0.125562	0.260861	0.0219383	-0.116489	0.316288	0.0467009	0.690729	0.288967	0.0108087	0.131935	0.252708	0.0837002	0.475261	0.0132059	0.909853	0.272417	0.0165356	0.0584292	0.613728	0.324879	0.00394145
No hit (22)		0.195594	0.0882377	0.180375	0.116462	0.537719	4.58495e-07	0.0829676	0.476132	0.042773	0.711224	0.155599	0.179534	0.0372833	0.750811	0.304776	0.00703677	0.185139	0.106965	0.254582	0.0275124	0.119453	0.303295	0.25221	0.0269087	0.121694	0.29102	0.0944719	0.413781
CYP76G1 (11)	TER	0.396553	0.000356439	0.543388	3.28179e-07	0.308066	0.00641678	0.232472	0.0432968	0.306616	0.00668381	0.364243	0.00121789	-0.101139	0.387918	0.305186	0.00695684	0.141406	0.219932	0.056914	0.627673	0.279674	0.0144142	0.573658	4.93798e-08	0.22015	0.0543692	0.214341	0.0612217
HCT (56)	PHE	0.44771	5.34996e-05	0.519645	1.27952e-06	0.359106	0.00133985	0.302041	0.00800796	-0.0180872	0.875724	0.41057	0.0002298	0.13478	0.248952	0.306209	0.00676059	0.0286569	0.804598	0.0947802	0.418597	0.0904716	0.436131	0.057995	0.616369	0.237894	0.037439	-0.0780277	0.49998
MEE58 (54)	AA/SAM	0.538172	6.9541e-07	0.373815	0.000811476	0.298718	0.00831718	0.234549	0.0414098	0.0244492	0.832445	0.348164	0.00205644	-0.0160314	0.891416	0.337704	0.00266769	0.0348483	0.763504	0.167981	0.149702	0.327163	0.00407791	0.349206	0.00185342	0.285004	0.01223	0.23361	0.0408769
MYB1	2CWD	1	0	0.639422	3.87034e-10	0.228985	0.0451594	0.274016	0.0166083	0.175456	0.126753	0.594796	1.4643e-08	0.00802282	0.945536	0.219834	0.0547245	0.251221	0.0275334	0.150328	0.197974	0.405441	0.000313508	0.260465	0.0221474	0.285136	0.0121888	0.133906	0.245624
MYB2	2CWD	0.639422	3.87034e-10	1	0	0.320267	0.00451744	0.282359	0.0134637	0.216891	0.0581316	0.676788	1.9303e-11	-0.144569	0.215905	0.218838	0.055859	0.154611	0.1794	0.0516085	0.660133	0.395822	0.0004013	0.431971	8.75098e-05	0.370542	0.000909122	0.0994288	0.389597
MYB3	2CWD	0.228985	0.0451594	0.320267	0.00451744	1	0	0.137331	0.23681	0.0185343	0.872888	0.315509	0.00549902	0.139718	0.231873	0.43928	6.42059e-05	0.130607	0.257556	0.298954	0.00917654	0.213605	0.0639182	0.397058	0.000349752	0.132527	0.250566	0.118916	0.302973
MYB4	2CWD	0.274016	0.0166083	0.282359	0.0134637	0.137331	0.23681	1	0	0.0979781	0.399774	0.386907	0.000605765	0.14097	0.227675	0.204358	0.0765995	0.205809	0.0744867	-0.0583945	0.621166	0.137172	0.237359	0.289903	0.0110777	0.188656	0.102659	0.17943	0.12092
MYB5	SD	0.175456	0.126753	0.216891	0.0581316	0.0185343	0.872888	0.0979781	0.399774	1	0	0.188832	0.102332	0.067312	0.566104	0.282049	0.0129491	0.177646	0.122185	0.366788	0.0012091	0.24432	0.0336584	0.0641599	0.57933	0.051396	0.656381	0.196726	0.0863772
MYB8	2CWD	0.594796	1.4643e-08	0.676788	1.9303e-11	0.315509	0.00549902	0.386907	0.000605765	0.188832	0.102332	1	0	0.00593863	0.95995	0.235998	0.0401336	0.079478	0.494941	0.203054	0.0827192	0.437542	8.65836e-05	0.307578	0.00687544	0.301588	0.00810752	0.031265	0.788615
MYB10	SD	0.00802282	0.945536	-0.144569	0.215905	0.139718	0.231873	0.14097	0.227675	0.067312	0.566104	0.00593863	0.95995	1	0	0.0940269	0.422321	-0.0533885	0.649169	0.243463	0.037932	0.00449505	0.969469	-0.0117356	0.9204	-0.0107398	0.927135	0.0751078	0.521891
MYB13	SD	0.219834	0.0547245	0.218838	0.055859	0.43928	6.42059e-05	0.204358	0.0765995	0.282049	0.0129491	0.235998	0.0401336	0.0940269	0.422321	1	0	0.0613366	0.596166	0.321527	0.00491063	0.116611	0.315781	0.345481	0.00208849	0.0334142	0.772969	0.107762	0.350891
MYB14	SD	0.251221	0.0275334	0.154611	0.1794	0.130607	0.257556	0.205809	0.0744867	0.177646	0.122185	0.079478	0.494941	-0.0533885	0.649169	0.0613366	0.596166	1	0	0.0904034	0.440501	0.290677	0.0108553	0.164371	0.153151	0.293128	0.00967543	0.140387	0.223307
MYB15	SD	0.150328	0.197974	0.0516085	0.660133	0.298954	0.00917654	-0.0583945	0.621166	0.366788	0.0012091	0.203054	0.0827192	0.243463	0.037932	0.321527	0.00491063	0.0904034	0.440501	1	0	0.161808	0.168413	0.111296	0.341797	0.00438125	0.970241	0.0926613	0.429122
MYB16	SD	0.405441	0.000313508	0.395822	0.0004013	0.213605	0.0639182	0.137172	0.237359	0.24432	0.0336584	0.437542	8.65836e-05	0.00449505	0.969469	0.116611	0.315781	0.290677	0.0108553	0.161808	0.168413	1	0	0.340918	0.00258138	0.402133	0.000353826	0.237596	0.0387646
MYB17	SD	0.260465	0.0221474	0.431971	8.75098e-05	0.397058	0.000349752	0.289903	0.0110777	0.0641599	0.57933	0.307578	0.00687544	-0.0117356	0.9204	0.345481	0.00208849	0.164371	0.153151	0.111296	0.341797	0.340918	0.00258138	1	0	0.206453	0.0716327	0.29137	0.0101408
MYB18	SD	0.285136	0.0121888	0.370542	0.000909122	0.132527	0.250566	0.188656	0.102659	0.051396	0.656381	0.301588	0.00810752	-0.0107398	0.927135	0.0334142	0.772969	0.293128	0.00967543	0.00438125	0.970241	0.402133	0.000353826	0.206453	0.0716327	1	0	0.0182187	0.875034
MYB19	SD	0.133906	0.245624	0.0994288	0.389597	0.118916	0.302973	0.17943	0.12092	0.196726	0.0863772	0.031265	0.788615	0.0751078	0.521891	0.107762	0.350891	0.140387	0.223307	0.0926613	0.429122	0.237596	0.0387646	0.29137	0.0101408	0.0182187	0.875034	1	0
								n = 78
Critical Rho value for Spearman test (in a two-tailed test at 0.05 significance) =								-0.223	0.223
Critical Rho value for Spearman test (in a two-tailed test at 0.01 significance) =								-0.291	0.291
Process: CW, cell wall; PHE, phenylpropanoid; FLA, flavonoid; TER, terpenoid; AA, amino acid; SHI, shikimate; SAM, S-adenosyl methionine; OX, oxidation-reduction; TOX, toxin catabolism; 2CWD, secondary cell wall deposition; SD, stress/defense.
PN, Probe number

## Sheet: Table S7
Supplemental Table S7. Densitometry data of GUS-staining in trans-activation assays for MYB-promoter interactions. Totals are reported in Table 2 and were used for computing ratios of TF / no TF (Table 2).
A. Number of blue spots
			ProDHS2						Pro4CL
Vector	F11	F2	F3	F4	Total		F1	F2	F3	F4	Total
Empty2	9	9	6	0	24		1	10	15	0	26
PgMYB8	47	30	114	32	223		87	46	74	101	308
Empty	9	9	6	0	24		1	10	15	0	26
PgMYB15	0	0	2	0	2		0	0	0	0	0
Empty	34	5	26	48	113		8	6	2	0	16
PtMYB1	44	165	88	76	373		9	76		0	85
Empty	14	8	14	36	72		10	12	3	3	28
PtMYB8	83	83	2	23	191		52	9	33	62	156
Empty	59	12	33	64	168		31	22	4	18	75
PtMYB14	12	4	5	15	36		8	2	1	0	11
B. Densitometry data (intensity)
			ProDHS2						Pro4CL
Vector	F1	F2	F3	F4	Total		F1	F2	F3	F4	Total
Empty	1078	1295	881	0	3254		135	1252	2187	0	3574
PgMYB8	6676	4666	18255	4993	34590		12450	6540	11565	15384	45939
Empty	115	1295	881	0	2291		135	1252	2187	0	3574
PgMYB15	0	0	266	0	266		0	0	0	0	0
Empty	5296	740	3725	7537	17298		1183	932	309	0	2424
PtMYB1	6606	29543	14502	12645	63295		1290	12989	0	0	14279
Empty	1749	1193	1932	4798	9672		1162	1431	368	386	3347
PtMYB8	13583	14197	357	3407	31545		6342	1110	4021	7122	18595
Empty	9133	1612	5263	8339	24347		4553	3402	521	2782	11258
PtMYB14	1563	490	641	2163	4858		1012	243	143	0	1397
1 F1-F4, are individual filters eachr representing a sub-population of the transformed cells plated for co-cultivation followed by GUS staining.
2 Empty, represents the combination of an empty vector (with no TF) and a promoter construct (DHS2 or 4CL),
